# Supplementary material for: Utopia for Norwegian helicopter emergency medical services: Estimating the number of bases needed to radically bring down response times, and lives needed to be saved for cost effectiveness
Source: PLoS One. 2023 Mar 30;18(3):e0281706. doi: 10.1371/journal.pone.0281706 (PMC10062538; doi:10.1371/journal.pone.0281706)
Supplement: S1 Data — (XLS) [file pone.0281706.s001.xls]

## Sheet: source
Municipality	Population_old	Long	Lat	frac_population used in utopia study	Population
101	30323	11.3972	59.1217	0.00587092	30528.8
104	31878	10.6638	59.4406	0.00615626	32012.6
105	54247	11.1213	59.2764	0.0104905	54550.8
106	78320	10.9447	59.2242	0.0151301	78676.4
111	4496	10.9567	59.0677	0.00086724	4509.65
118	1408	11.6954	59.2216	0.00027218	1415.34
119	3610	11.652	59.489	0.00069941	3636.93
121	672	11.8124	59.7394	0.00013009	676.468
122	5362	11.3228	59.6575	0.00103488	5381.38
123	5692	11.0832	59.6146	0.00110186	5729.67
124	15488	11.1682	59.5868	0.00300302	15615.7
125	11426	11.3356	59.5484	0.00219772	11428.1
127	3719	11.1608	59.4782	0.00072225	3755.7
128	8014	11.3624	59.4077	0.00155252	8073.1
135	7233	10.8382	59.3325	0.00139494	7253.69
136	15220	10.6998	59.3914	0.00295056	15342.9
137	5100	10.8733	59.4678	0.00098726	5133.75
138	5353	10.9695	59.6259	0.0010343	5378.36
211	16334	10.7184	59.5616	0.0031573	16418
213	29867	10.8512	59.7363	0.00576387	29972.1
214	18649	10.7867	59.6866	0.00358183	18625.5
215	15614	10.6502	59.6752	0.0030307	15759.6
216	18458	10.6513	59.8199	0.00355647	18493.6
217	26611	10.8039	59.796	0.00514538	26756
219	121229	10.551	59.9179	0.0233623	121484
220	59604	10.4559	59.8321	0.0115318	59965.4
221	15736	11.5011	59.852	0.00304425	15830.1
226	17072	11.2114	60.0049	0.0033081	17202.1
227	11234	11.1751	59.9177	0.00216791	11273.1
228	17308	11.0582	59.9264	0.00332669	17298.8
229	10751	11.0957	59.7741	0.00208293	10831.2
230	35315	10.9656	59.9284	0.00680224	35371.6
231	51915	11.03	59.9751	0.010013	52067.4
233	22729	10.8882	60.0433	0.00439545	22856.3
234	6340	11.0243	60.078	0.00122459	6367.87
235	33477	11.177	60.1355	0.00644818	33530.5
236	20463	11.4309	60.1311	0.00395098	20545.1
237	23396	11.212	60.3128	0.00449843	23391.8
238	11982	11.0258	60.2169	0.00230013	11960.7
239	2776	11.0286	60.4282	0.00053273	2770.2
301	650733	10.7808	59.9163	0.125378	651964
402	17857	12.047	60.2039	0.00346142	17999.4
403	29931	11.0958	60.8114	0.00577781	30044.6
412	33631	10.8615	60.9022	0.0065049	33825.5
415	7578	11.3453	60.8218	0.00146192	7601.98
417	20040	11.2109	60.7254	0.00387413	20145.5
418	5113	11.5805	60.4184	0.00099268	5161.94
419	7778	11.7136	60.2404	0.00150993	7851.64
420	6195	12.1307	59.9832	0.00120388	6260.18
423	4828	12.0881	60.4529	0.00093945	4885.14
425	7533	12.0463	60.6155	0.00146366	7611.03
426	3776	11.8466	60.7003	0.00073367	3815.08
427	20805	11.6016	60.892	0.00402532	20931.7
428	6563	12.2702	61.2963	0.00127163	6612.48
429	4467	11.409	61.1595	0.0008626	4485.52
430	2615	10.9985	61.5569	0.00050699	2636.35
432	1887	11.1396	61.8082	0.0003649	1897.48
434	1343	11.9501	61.8479	0.00026308	1368.02
436	1664	11.0113	62.3927	0.00032057	1666.96
437	5551	10.732	62.2886	0.0010767	5598.84
438	2415	10.6165	62.12	0.00046808	2434.02
439	1597	9.99518	62.1398	0.00030915	1607.58
441	1988	11.2345	62.4865	0.00038542	2004.18
501	27319	10.4545	61.1186	0.00528476	27480.8
502	30080	10.6263	60.823	0.00581962	30262
511	2756	9.19296	62.0311	0.00053138	2763.18
512	2064	8.73079	62.1485	0.00039858	2072.62
513	2235	8.25685	61.8892	0.00043459	2259.87
514	2350	8.59094	61.8291	0.00045608	2371.62
515	3688	9.11835	61.8593	0.00071141	3699.33
516	5741	9.69969	61.6058	0.00111386	5792.07
517	5986	9.46125	61.7694	0.00115471	6004.49
519	3200	9.92239	61.5563	0.00062023	3225.2
520	4457	10.1649	61.4969	0.00086318	4488.54
521	5067	10.3828	61.2747	0.00098049	5098.55
522	6194	10.1735	61.2368	0.00120214	6251.13
528	14781	10.8438	60.6685	0.00286422	14893.9
529	13187	10.6265	60.6946	0.00254597	13239
532	6600	10.4022	60.2497	0.00127744	6642.69
533	9000	10.6374	60.2649	0.00174281	9062.61
534	13707	10.522	60.3972	0.00264915	13775.6
536	5787	10.3237	60.7106	0.00111735	5810.22
538	6719	10.0561	60.8742	0.00130473	6784.6
540	3084	9.64493	60.736	0.00059894	3114.49
541	1339	9.62596	60.9336	0.0002714	1411.28
542	6447	9.27392	60.9688	0.00125169	6508.79
543	2181	8.9933	61.0749	0.00042201	2194.45
544	3194	9.05085	61.1445	0.00061927	3220.2
545	1651	8.63376	61.1524	0.00031341	1629.73
602	67255	10.1829	59.7331	0.012973	67459.7
604	26819	9.68216	59.6409	0.00517074	26887.8
605	29722	10.209	60.1894	0.00575167	29908.7
612	6704	10.2661	60.0739	0.0012966	6742.32
615	1059	9.49131	60.4148	0.00019997	1039.84
616	3423	9.10581	60.5635	0.00066089	3436.63
617	4574	8.93778	60.7066	0.00088815	4618.38
618	2371	8.57231	60.8583	0.00045375	2359.5
619	4715	8.56854	60.6445	0.00091293	4747.24
620	4487	8.23705	60.5526	0.0008655	4500.6
621	3522	9.56107	60.0855	0.0006814	3543.28
622	2276	9.69913	60.1639	0.00043904	2283.01
623	13712	9.95077	59.9416	0.00264915	13775.6
624	18066	9.87995	59.7645	0.003492	18158.4
625	24200	10.0263	59.7562	0.00467575	24313.9
626	25418	10.2649	59.8041	0.00491269	25546
627	21150	10.4332	59.7455	0.00407255	21177.3
628	9392	10.5297	59.6131	0.00181288	9426.98
631	2683	9.53942	59.8373	0.00051705	2688.66
632	1374	9.21576	60.0179	0.00026617	1384.08
633	2544	8.87941	60.2633	0.00049189	2557.83
701	26851	10.4547	59.4029	0.0052079	27081.1
702	10666	10.2806	59.4947	0.00206377	10731.6
704	41952	10.4364	59.2803	0.00811491	42197.5
706	45383	10.2234	59.131	0.00876553	45580.8
709	43598	10.0384	59.0536	0.00842193	43794
711	6611	10.3888	59.6145	0.00127783	6644.72
713	9185	10.2403	59.5956	0.00177107	9209.56
714	3126	10.0869	59.5353	0.00060281	3134.61
716	9283	10.2689	59.39	0.0017912	9314.24
719	5882	10.1428	59.2869	0.00113438	5898.78
720	11543	10.3064	59.2361	0.00222734	11582.2
722	21481	10.4177	59.2238	0.0041587	21625.2
723	4964	10.4074	59.1165	0.00096055	4994.86
728	2471	9.93845	59.3816	0.00047679	2479.31
805	35766	9.6742	59.1153	0.00692148	35991.7
806	53792	9.59357	59.1979	0.010404	54100.8
807	12619	9.23009	59.5807	0.00243892	12682.4
811	2371	9.71709	59.2781	0.00045704	2376.61
814	14124	9.67328	59.0269	0.00273723	14233.6
815	10618	9.38081	58.8784	0.00205893	10706.4
817	4113	9.04973	59.0689	0.00079581	4138.21
819	6569	9.19459	59.2886	0.00128344	6673.89
821	5969	9.05368	59.4179	0.00115703	6016.56
822	4332	9.23576	59.4139	0.0008413	4374.76
826	5908	8.69992	59.922	0.00114464	5952.13
827	1591	8.82498	59.6431	0.00030857	1604.56
828	2980	8.60312	59.5086	0.00058113	3021.88
829	2457	8.47297	59.3977	0.00047737	2482.32
830	1438	8.53323	59.0446	0.00027856	1448.51
831	1311	8.09382	59.2017	0.00025127	1306.6
833	2254	8.04143	59.4516	0.00043594	2266.89
834	3692	7.93284	59.6613	0.00071412	3713.42
901	6915	9.18766	58.7202	0.00133745	6954.74
904	22169	8.59381	58.3495	0.00427775	22244.3
906	44286	8.77412	58.4645	0.00855995	44511.7
911	2470	9.04556	58.852	0.00048027	2497.4
912	2024	8.8453	58.741	0.00039065	2031.38
914	6028	8.95725	58.6265	0.00117078	6088.06
919	5558	8.60231	58.5269	0.00107089	5568.63
926	10415	8.34615	58.2337	0.00200163	10408.5
928	5061	8.22143	58.3552	0.00097468	5068.34
929	1844	8.47902	58.7586	0.00035464	1844.13
935	1316	7.94963	58.4275	0.00025456	1323.71
937	3566	7.80168	58.579	0.0006905	3590.6
938	1207	7.78396	58.7831	0.00023017	1196.88
940	1238	7.52483	59.1639	0.00024217	1259.28
941	947	7.36324	59.478	0.00018061	939.172
1001	87707	8.00519	58.1503	0.0169279	88024.9
1002	15496	7.47	58.0372	0.00298831	15539.2
1003	9617	6.72902	58.0998	0.0018576	9659.52
1004	9075	6.6606	58.3108	0.00175558	9129.02
1014	14189	7.93483	58.2774	0.00272852	14188.3
1017	6377	7.80554	58.1806	0.00123001	6396.05
1018	11227	7.7995	58.0861	0.0021714	11291.3
1021	2297	7.53886	58.242	0.00044407	2309.16
1026	925	7.43782	58.6306	0.00017906	931.112
1027	1758	7.38214	58.3519	0.00033877	1761.6
1029	4926	7.27081	58.0847	0.00094467	4912.28
1032	8326	7.07286	58.1428	0.0016135	8390.2
1034	1708	7.21151	58.431	0.00032773	1704.2
1037	5969	6.94959	58.3405	0.00115142	5987.38
1046	1841	6.75294	58.7162	0.0003558	1850.16
1101	14923	6.00163	58.4571	0.00288745	15014.7
1102	74058	5.75525	58.8541	0.0142522	74111.4
1103	132302	5.70868	58.9573	0.0255724	132977
1106	36596	5.2866	59.4173	0.00707306	36779.9
1111	3306	6.29864	58.3447	0.00064056	3330.91
1112	3256	6.51516	58.4726	0.00062856	3268.51
1114	2852	6.08484	58.6188	0.00055384	2879.97
1119	18582	5.67028	58.6209	0.00358667	18650.7
1120	18759	5.63499	58.771	0.0036279	18865.1
1121	18383	5.69198	58.7362	0.00354369	18427.2
1122	11674	5.9094	58.7781	0.00224554	11676.8
1124	25868	5.63157	58.9031	0.00497658	25878.2
1127	10591	5.62625	58.9983	0.00204344	10625.9
1129	1218	6.1361	58.908	0.00023385	1216.02
1130	12442	5.99986	59.0416	0.00239943	12477
1133	2771	6.16712	59.2074	0.00053912	2803.42
1134	3892	6.30565	59.4575	0.00075342	3917.78
1135	4741	6.35482	59.6518	0.00092067	4787.48
1141	3176	5.86427	59.1772	0.0006092	3167.84
1142	4824	5.69003	59.0865	0.00092803	4825.76
1144	528	5.41076	59.0627	0.00010337	537.524
1145	861	5.44696	59.2202	0.00016745	870.74
1146	10879	5.4876	59.3937	0.00210171	10928.9
1149	42023	5.26557	59.2958	0.0081424	42340.5
1151	206	4.8895	59.3023	3.99e-05	207.48
1160	8745	5.75119	59.5548	0.00169674	8823.05
1201	275737	5.32083	60.3697	0.0532564	276933
1211	4106	5.9638	59.6912	0.00079426	4130.15
1216	5567	5.3858	59.5761	0.00106644	5545.49
1219	11826	5.22887	59.7554	0.0022767	11838.8
1221	18722	5.47553	59.7825	0.00361706	18808.7
1222	3103	5.32392	59.9033	0.00059875	3113.5
1223	2790	5.54451	60.0131	0.00053854	2800.41
1224	13219	5.83094	59.8902	0.00256185	13321.6
1227	1092	6.26487	60.2796	0.00021294	1107.29
1228	6925	6.57132	60.0438	0.00134577	6998
1231	3404	6.64614	60.3288	0.0006603	3433.56
1232	954	7.09047	60.4543	0.0001839	956.28
1233	1100	6.93039	60.5668	0.00021429	1114.31
1234	922	6.70277	60.5327	0.00017829	927.108
1235	14378	6.42883	60.6525	0.0027773	14442
1238	8490	6.17332	60.355	0.00165299	8595.55
1241	3849	5.70214	60.2054	0.00074296	3863.39
1242	2442	5.7405	60.3864	0.00047292	2459.18
1243	19222	5.43976	60.1878	0.00369681	19223.4
1244	5026	5.19683	60.0599	0.00097023	5045.2
1245	6835	5.08269	60.2278	0.00130706	6796.71
1246	24496	5.07651	60.3639	0.0047286	24588.7
1247	28003	5.1715	60.4417	0.00539277	28042.4
1251	4075	5.77958	60.5646	0.00079291	4123.13
1252	380	5.87205	60.8332	7.32e-05	380.64
1253	7860	5.49119	60.5196	0.00151806	7893.91
1256	7744	5.18116	60.5353	0.00149754	7787.21
1259	4749	4.8855	60.5397	0.00091622	4764.34
1260	5033	5.04524	60.6559	0.00097061	5047.17
1263	15447	5.27128	60.6266	0.00298153	15504
1264	2840	4.93878	60.7838	0.00055287	2874.92
1265	562	4.7208	60.7777	0.00010899	566.748
1266	1707	5.35317	60.8373	0.00032986	1715.27
1401	11919	5.09309	61.5928	0.00229626	11940.6
1411	2339	5.13702	60.96	0.00045201	2350.45
1412	785	4.81014	61.091	0.00015487	805.324
1413	1416	5.27661	61.1798	0.00027198	1414.3
1416	4212	5.93942	61.1887	0.00080704	4196.61
1417	2668	6.61308	61.0881	0.00051841	2695.73
1418	1296	6.50015	61.2019	0.00025243	1312.64
1419	2286	6.83141	61.1877	0.00044059	2291.07
1420	7722	7.10091	61.2267	0.00148612	7727.82
1421	1717	7.16569	60.8918	0.00033644	1749.49
1422	2147	7.55993	61.0858	0.00041542	2160.18
1424	5411	7.76257	61.2824	0.00105095	5464.94
1426	5097	7.3094	61.4003	0.00099075	5151.9
1428	3023	5.06136	61.3603	0.00058229	3027.91
1429	2820	5.32589	61.3284	0.00054648	2841.7
1430	2947	5.81097	61.3485	0.000573	2979.6
1431	3006	6.26116	61.5261	0.00058578	3046.06
1432	12856	5.87892	61.4537	0.00247803	12885.8
1433	2784	5.71194	61.5203	0.00053757	2795.36
1438	3883	5.17119	61.8032	0.00075303	3915.76
1439	6065	5.15366	61.9468	0.00117736	6122.27
1441	2740	5.32054	62.0585	0.00053273	2770.2
1443	5990	5.94979	61.9153	0.00115897	6026.64
1444	1211	6.54219	61.9771	0.00023636	1229.07
1445	5750	6.23852	61.7613	0.00111328	5789.06
1449	7133	6.72587	61.8773	0.00138507	7202.36
1502	26467	7.25349	62.7467	0.00510898	26566.7
1504	46479	6.29262	62.462	0.00896589	46622.6
1505	24528	7.76423	63.1051	0.00474408	24669.2
1511	3261	5.61438	62.0986	0.00063069	3279.59
1514	2618	5.55851	62.2256	0.00051009	2652.47
1515	8958	5.67415	62.3227	0.00172945	8993.14
1516	8342	5.85383	62.3325	0.00160517	8346.88
1517	5094	6.01947	62.364	0.00098049	5098.55
1519	9031	6.07286	62.1398	0.00173778	9036.46
1520	10576	6.15913	62.2084	0.00204983	10659.1
1523	2298	6.82782	62.4783	0.00044407	2309.16
1524	1673	7.27858	62.2826	0.00032444	1687.09
1525	4609	6.9403	62.2633	0.00089144	4635.49
1526	1033	7.00774	62.387	0.00020191	1049.93
1528	7700	6.58023	62.3801	0.00149193	7758.04
1529	4489	6.66313	62.501	0.00086434	4494.57
1531	8842	6.24427	62.4339	0.00171416	8913.63
1532	7939	6.09217	62.5188	0.00153393	7976.44
1534	9156	6.43008	62.5852	0.00176546	9180.39
1535	6687	7.03189	62.6043	0.00129854	6752.41
1539	7450	7.65136	62.5635	0.00144121	7494.29
1543	2982	8.05748	62.7585	0.0005759	2994.68
1545	2083	6.70208	62.6917	0.00040033	2081.72
1546	1260	6.46974	62.7732	0.0002443	1270.36
1547	3465	6.90741	62.802	0.00067095	3488.94
1548	9769	7.1089	62.8716	0.00189458	9851.82
1551	3467	7.40492	62.932	0.00067037	3485.92
1554	5800	7.56672	63.04	0.00112161	5832.37
1557	2581	7.81761	62.9161	0.00049944	2597.09
1560	3111	8.14879	62.9543	0.00059817	3110.48
1563	7195	8.59649	62.6836	0.00138507	7202.36
1566	5976	8.68466	62.9657	0.00115684	6015.57
1567	2047	9.24785	63.0679	0.00039452	2051.5
1571	1561	8.40116	63.1102	0.00030257	1573.36
1573	2142	8.00845	63.4238	0.00041542	2160.18
1576	3525	8.4	63.2592	0.00068702	3572.5
1601	185537	10.3986	63.3988	0.0358047	186184
1612	4251	9.06043	63.2968	0.00082349	4282.15
1613	988	9.34654	63.4308	0.0001901	988.52
1617	4595	8.92081	63.5968	0.00088447	4599.24
1620	4680	8.72101	63.7475	0.00089705	4664.66
1621	5165	9.65076	63.6983	0.00100333	5217.32
1622	1745	9.76226	63.5348	0.00034264	1781.73
1624	6641	10.0009	63.6029	0.00129235	6720.22
1627	4720	9.80131	63.7955	0.00091273	4746.2
1630	3249	10.1821	63.9831	0.00062875	3269.5
1632	976	10.2807	64.1852	0.00018913	983.476
1633	996	10.5039	64.3088	0.00019552	1016.7
1634	6857	9.65343	62.5957	0.00132642	6897.38
1635	2571	9.94551	62.8262	0.00049692	2583.98
1636	3941	9.68759	63.0793	0.00076794	3993.29
1638	11721	9.81692	63.2763	0.00226915	11799.6
1640	5594	11.4345	62.5898	0.0010827	5630.04
1644	2005	11.2458	62.859	0.00038987	2027.32
1648	6323	10.3688	62.9777	0.00122653	6377.96
1653	15901	10.2536	63.2246	0.00308103	16021.4
1657	7691	10.0962	63.302	0.00148438	7718.78
1662	5995	10.4632	63.301	0.00116052	6034.7
1663	13527	10.7025	63.4251	0.00261295	13587.3
1664	4076	11.0432	63.2283	0.00078942	4104.98
1665	855	11.6607	63.0265	0.00016706	868.712
1702	21664	11.5109	64.0229	0.00419102	21793.3
1703	13028	11.4812	64.4665	0.00252158	13112.2
1711	2572	11.7527	63.4128	0.00049518	2574.94
1714	23032	10.9585	63.4731	0.00444403	23109
1717	2626	10.752	63.5917	0.00050796	2641.39
1718	3514	10.4848	63.6395	0.00067869	3529.19
1719	19512	11.2431	63.718	0.00376979	19602.9
1721	14831	11.5408	63.7921	0.00286674	14907
1724	2551	11.1538	64.0351	0.00049305	2563.86
1725	1633	11.2135	64.2817	0.00031825	1654.9
1736	2144	12.369	64.2386	0.00041678	2167.26
1738	1389	13.6999	64.3706	0.00026985	1403.22
1739	473	13.5486	64.8624	9.2e-05	478.4
1740	894	13.0571	64.8597	0.00017267	897.884
1742	2482	12.3417	64.4855	0.00048182	2505.46
1743	1247	12.2994	64.658	0.00024236	1260.27
1744	3751	11.8933	64.4829	0.00072612	3775.82
1748	630	11.3245	64.6548	0.00012196	634.192
1749	1109	10.8546	64.4866	0.00021662	1126.42
1750	4365	11.1994	64.8756	0.00084459	4391.87
1751	5095	11.5754	64.8646	0.00098358	5114.62
1755	583	11.6982	65.0831	0.00011112	577.824
1756	6757	11.2508	63.8794	0.00131054	6814.81
1804	50254	14.5127	67.287	0.00971485	50517.2
1805	18805	17.4395	68.4376	0.00364958	18977.8
1811	1479	12.2752	65.1106	0.00028689	1491.83
1812	2041	12.1855	65.3291	0.00039936	2076.67
1813	7948	12.2628	65.4641	0.00153587	7986.52
1815	1231	11.9557	65.6782	0.00023714	1233.13
1816	512	12.456	65.6974	9.87e-05	513.24
1818	1733	12.2629	65.9818	0.00033625	1748.5
1820	7472	12.577	65.9916	0.00144295	7503.34
1822	2188	12.917	66.0727	0.00042356	2202.51
1824	13375	13.2258	65.8604	0.00258469	13440.4
1825	1459	13.4192	65.5068	0.00028224	1467.65
1826	1530	14.0361	65.5798	0.00029676	1543.15
1827	1400	12.5482	66.1378	0.00027237	1416.32
1828	1863	13.0148	66.2047	0.00036219	1883.39
1832	4518	13.7703	66.1262	0.00087653	4557.96
1833	26063	14.1599	66.3239	0.0050482	26250.6
1834	1916	12.8018	66.4121	0.00037109	1929.67
1835	488	12.1199	66.5156	9.41e-05	489.32
1836	1277	13.1987	66.6307	0.00024565	1277.38
1837	6460	13.6854	66.8293	0.00124937	6496.72
1838	2006	14.0588	67.0654	0.00038987	2027.32
1839	1055	14.6956	66.9646	0.00020481	1065.01
1840	4713	15.3828	67.056	0.00091641	4765.33
1841	9612	15.4179	67.2619	0.00186263	9685.68
1845	1949	15.6125	67.436	0.00037806	1965.91
1848	2496	15.0536	67.8176	0.00048531	2523.61
1849	1800	15.6535	68.0646	0.00035058	1823.02
1850	1996	16.2414	68.094	0.00038639	2009.23
1851	2157	15.903	68.4008	0.00041813	2174.28
1852	1266	16.428	68.5286	0.00024778	1288.46
1853	1392	16.8937	68.4978	0.00026811	1394.17
1854	2574	16.7858	68.3498	0.00049963	2598.08
1856	539	12.1069	67.5165	0.0001055	548.6
1857	778	12.6963	67.6646	0.00015099	785.148
1859	1357	13.2723	68.0872	0.00026288	1366.98
1860	11152	13.6664	68.1554	0.00215649	11213.7
1865	9319	14.5042	68.2416	0.0017974	9346.48
1866	8069	14.8986	68.5448	0.00155968	8110.34
1867	2646	14.5261	68.671	0.00051144	2659.49
1868	4556	15.1258	68.9115	0.00088331	4593.21
1870	10216	15.3974	68.6953	0.00196794	10233.3
1871	4986	15.9797	69.2179	0.00096616	5024.03
1874	1068	13.0494	67.9115	0.00020713	1077.08
1902	72987	18.9477	69.6634	0.0140696	73162.2
1903	24658	16.5332	68.7855	0.0047768	24839.4
1911	3041	16.1463	68.7553	0.00059545	3096.34
1913	2988	16.7653	68.6114	0.00057842	3007.78
1917	1418	17.1464	68.8169	0.00027295	1419.34
1919	1129	17.5266	68.7019	0.0002201	1144.52
1920	1020	17.8102	68.7502	0.00019513	1014.68
1922	4055	18.3681	68.8662	0.00078942	4104.98
1923	2234	17.8398	68.8866	0.00042956	2233.71
1924	6711	18.6901	69.0923	0.00129564	6737.33
1925	3454	18.1358	69.1472	0.00066805	3473.86
1926	1145	17.6705	69.072	0.00022339	1161.63
1927	1548	17.4223	69.1456	0.00029889	1554.23
1928	886	17.0649	69.3259	0.00017113	889.876
1929	904	17.4087	69.4758	0.00017519	910.988
1931	11551	18.0094	69.2902	0.00223295	11611.3
1933	5710	19.1971	69.2776	0.00110728	5757.86
1936	2270	19.633	70.025	0.00044311	2304.17
1938	2908	20.1534	69.638	0.00056564	2941.33
1939	1884	20.0834	69.3151	0.00036742	1910.58
1940	2179	20.6347	69.55	0.00042239	2196.43
1941	2887	20.9166	70.0398	0.00056042	2914.18
1942	4896	21.0317	69.7817	0.00094506	4914.31
1943	1228	21.9854	69.916	0.00023733	1234.12
2002	2134	31.0918	70.3629	0.00041194	2142.09
2003	6260	29.7185	70.0841	0.00120775	6280.3
2004	10393	23.6798	70.6637	0.00201653	10486
2011	2926	23.1655	69.0726	0.00056409	2933.27
2012	19982	23.287	69.9708	0.00385187	20029.7
2014	980	22.1824	70.2434	0.00019145	995.54
2015	1056	22.1647	70.552	0.00020152	1047.9
2017	1044	24.0978	70.5083	0.00020307	1055.96
2018	1239	24.6111	70.9852	0.00024023	1249.2
2019	3287	25.9382	70.9943	0.00063456	3299.71
2020	3943	25.0279	70.113	0.00075981	3951.01
2021	2689	25.5084	69.4658	0.00052422	2725.94
2022	1338	27.2469	70.866	0.00025998	1351.9
2023	1114	27.9487	71.0076	0.00021604	1123.41
2024	1010	29.0995	70.8539	0.00019745	1026.74
2025	2904	28.1324	70.2386	0.00056313	2928.28
2027	933	28.7031	70.1514	0.0001808	940.16
2028	2225	29.7179	70.6335	0.00043265	2249.78
2030	10205	29.9933	69.6896	0.00197859	10288.7

## Sheet: pastebyvalue
Municipality	Long	Lat	inhabitants	frac_population	%ofpopulation	Population	IsExistingBase	nof Incidents	%incidents	Incidents		%	< 0.01%
101	11.3972	59.1217	30529	0.00587092	0.587092	0.5%-1%	0	8	0.136008	0.1%-0.25%		0.01	0.01%-0.05%
104	10.6638	59.4406	32013	0.00615626	0.615626	0.5%-1%	0	11	0.187011	0.1%-0.25%		0.05	0.05%-0.1%
105	11.1213	59.2764	54551	0.0104905	1.04905	>1%	0	9	0.153009	0.1%-0.25%		0.1	0.1%-0.25%
106	10.9447	59.2242	78677	0.0151301	1.51301	>1%	0	8	0.136008	0.1%-0.25%		0.25	0.25%-0.5%
111	10.9567	59.0677	4510	0.00086724	0.086724	0.05%-0.1%	0	5	0.0850051	0.05%-0.1%		0.5	0.5%-1%
118	11.6954	59.2216	1416	0.00027218	0.027218	0.01%-0.05%	0	1	0.017001	0.01%-0.05%		1	>1%
119	11.652	59.489	3637	0.00069941	0.069941	0.05%-0.1%	0	7	0.119007	0.1%-0.25%
121	11.8124	59.7394	677	0.00013009	0.013009	0.01%-0.05%	0	4	0.0680041	0.05%-0.1%
122	11.3228	59.6575	5382	0.00103488	0.103488	0.1%-0.25%	0	9	0.153009	0.1%-0.25%
123	11.0832	59.6146	5730	0.00110186	0.110186	0.1%-0.25%	0	7	0.119007	0.1%-0.25%
124	11.1682	59.5868	15616	0.00300302	0.300302	0.25%-0.5%	0	9	0.153009	0.1%-0.25%
125	11.3356	59.5484	11429	0.00219772	0.219772	0.1%-0.25%	0	6	0.102006	0.1%-0.25%
127	11.1608	59.4782	3756	0.00072225	0.072225	0.05%-0.1%	0	3	0.0510031	0.05%-0.1%
128	11.3624	59.4077	8074	0.00155252	0.155252	0.1%-0.25%	0	14	0.238014	0.1%-0.25%
135	10.8382	59.3325	7254	0.00139494	0.139494	0.1%-0.25%	0	4	0.0680041	0.05%-0.1%
136	10.6998	59.3914	15343	0.00295056	0.295056	0.25%-0.5%	0	3	0.0510031	0.05%-0.1%
137	10.8733	59.4678	5134	0.00098726	0.098726	0.05%-0.1%	0	5	0.0850051	0.05%-0.1%
138	10.9695	59.6259	5379	0.0010343	0.10343	0.1%-0.25%	0	5	0.0850051	0.05%-0.1%
211	10.7184	59.5616	16418	0.0031573	0.31573	0.25%-0.5%	0	11	0.187011	0.1%-0.25%
213	10.8512	59.7363	29973	0.00576387	0.576387	0.5%-1%	0	24	0.408024	0.25%-0.5%
214	10.7867	59.6866	18626	0.00358183	0.358183	0.25%-0.5%	0	23	0.391023	0.25%-0.5%
215	10.6502	59.6752	15760	0.0030307	0.30307	0.25%-0.5%	0	28	0.476029	0.25%-0.5%
216	10.6513	59.8199	18494	0.00355647	0.355647	0.25%-0.5%	0	84	1.42809	>1%
217	10.8039	59.796	26756	0.00514538	0.514538	0.5%-1%	0	9	0.153009	0.1%-0.25%
219	10.551	59.9179	121484	0.0233623	2.33623	>1%	0	11	0.187011	0.1%-0.25%
220	10.4559	59.8321	59966	0.0115318	1.15318	>1%	0	13	0.221013	0.1%-0.25%
221	11.5011	59.852	15831	0.00304425	0.304425	0.25%-0.5%	0	49	0.83305	0.5%-1%
226	11.2114	60.0049	17203	0.0033081	0.33081	0.25%-0.5%	0	27	0.459028	0.25%-0.5%
227	11.1751	59.9177	11274	0.00216791	0.216791	0.1%-0.25%	0	12	0.204012	0.1%-0.25%
228	11.0582	59.9264	17299	0.00332669	0.332669	0.25%-0.5%	0	2	0.034002	0.01%-0.05%
229	11.0957	59.7741	10832	0.00208293	0.208293	0.1%-0.25%	0	21	0.357021	0.25%-0.5%
230	10.9656	59.9284	35372	0.00680224	0.680224	0.5%-1%	1	0	0	< 0.01%
231	11.03	59.9751	52068	0.010013	1.0013	>1%	0	9	0.153009	0.1%-0.25%
233	10.8882	60.0433	22857	0.00439545	0.439545	0.25%-0.5%	0	12	0.204012	0.1%-0.25%
234	11.0243	60.078	6368	0.00122459	0.122459	0.1%-0.25%	0	9	0.153009	0.1%-0.25%
235	11.177	60.1355	33531	0.00644818	0.644818	0.5%-1%	0	50	0.850051	0.5%-1%
236	11.4309	60.1311	20546	0.00395098	0.395098	0.25%-0.5%	0	37	0.629038	0.5%-1%
237	11.212	60.3128	23392	0.00449843	0.449843	0.25%-0.5%	0	52	0.884053	0.5%-1%
238	11.0258	60.2169	11961	0.00230013	0.230013	0.1%-0.25%	0	22	0.374022	0.25%-0.5%
239	11.0286	60.4282	2771	0.00053273	0.053273	0.05%-0.1%	0	16	0.272016	0.25%-0.5%
301	10.7808	59.9163	651964	0.125378	12.5378	>1%	0	34	0.578035	0.5%-1%
402	12.047	60.2039	18000	0.00346142	0.346142	0.25%-0.5%	0	5	0.0850051	0.05%-0.1%
403	11.0958	60.8114	30045	0.00577781	0.577781	0.5%-1%	0	7	0.119007	0.1%-0.25%
412	10.8615	60.9022	33826	0.0065049	0.65049	0.5%-1%	0	5	0.0850051	0.05%-0.1%
415	11.3453	60.8218	7602	0.00146192	0.146192	0.1%-0.25%	0	1	0.017001	0.01%-0.05%
417	11.2109	60.7254	20146	0.00387413	0.387413	0.25%-0.5%	0	7	0.119007	0.1%-0.25%
418	11.5805	60.4184	5162	0.00099268	0.099268	0.05%-0.1%	0	9	0.153009	0.1%-0.25%
419	11.7136	60.2404	7852	0.00150993	0.150993	0.1%-0.25%	0	4	0.0680041	0.05%-0.1%
420	12.1307	59.9832	6261	0.00120388	0.120388	0.1%-0.25%	0	5	0.0850051	0.05%-0.1%
423	12.0881	60.4529	4886	0.00093945	0.093945	0.05%-0.1%	0	4	0.0680041	0.05%-0.1%
425	12.0463	60.6155	7612	0.00146366	0.146366	0.1%-0.25%	0	1	0.017001	0.01%-0.05%
426	11.8466	60.7003	3816	0.00073367	0.073367	0.05%-0.1%	0	0	0	< 0.01%
427	11.6016	60.892	20932	0.00402532	0.402532	0.25%-0.5%	0	1	0.017001	0.01%-0.05%
428	12.2702	61.2963	6613	0.00127163	0.127163	0.1%-0.25%	0	19	0.323019	0.25%-0.5%
429	11.409	61.1595	4486	0.0008626	0.08626	0.05%-0.1%	0	1	0.017001	0.01%-0.05%
430	10.9985	61.5569	2637	0.00050699	0.050699	0.05%-0.1%	0	7	0.119007	0.1%-0.25%
432	11.1396	61.8082	1898	0.0003649	0.03649	0.01%-0.05%	0	5	0.0850051	0.05%-0.1%
434	11.9501	61.8479	1369	0.00026308	0.026308	0.01%-0.05%	0	6	0.102006	0.1%-0.25%
436	11.0113	62.3927	1667	0.00032057	0.032057	0.01%-0.05%	0	5	0.0850051	0.05%-0.1%
437	10.732	62.2886	5599	0.0010767	0.10767	0.1%-0.25%	0	8	0.136008	0.1%-0.25%
438	10.6165	62.12	2435	0.00046808	0.046808	0.01%-0.05%	0	7	0.119007	0.1%-0.25%
439	9.99518	62.1398	1608	0.00030915	0.030915	0.01%-0.05%	0	6	0.102006	0.1%-0.25%
441	11.2345	62.4865	2005	0.00038542	0.038542	0.01%-0.05%	0	5	0.0850051	0.05%-0.1%
501	10.4545	61.1186	27481	0.00528476	0.528476	0.5%-1%	0	4	0.0680041	0.05%-0.1%
502	10.6263	60.823	30263	0.00581962	0.581962	0.5%-1%	0	6	0.102006	0.1%-0.25%
511	9.19296	62.0311	2764	0.00053138	0.053138	0.05%-0.1%	1	17	0.289017	0.25%-0.5%
512	8.73079	62.1485	2073	0.00039858	0.039858	0.01%-0.05%	0	15	0.255015	0.25%-0.5%
513	8.25685	61.8892	2260	0.00043459	0.043459	0.01%-0.05%	0	17	0.289017	0.25%-0.5%
514	8.59094	61.8291	2372	0.00045608	0.045608	0.01%-0.05%	0	21	0.357021	0.25%-0.5%
515	9.11835	61.8593	3700	0.00071141	0.071141	0.05%-0.1%	0	16	0.272016	0.25%-0.5%
516	9.69969	61.6058	5793	0.00111386	0.111386	0.1%-0.25%	0	16	0.272016	0.25%-0.5%
517	9.46125	61.7694	6005	0.00115471	0.115471	0.1%-0.25%	0	41	0.697042	0.5%-1%
519	9.92239	61.5563	3226	0.00062023	0.062023	0.05%-0.1%	0	7	0.119007	0.1%-0.25%
520	10.1649	61.4969	4489	0.00086318	0.086318	0.05%-0.1%	0	9	0.153009	0.1%-0.25%
521	10.3828	61.2747	5099	0.00098049	0.098049	0.05%-0.1%	0	5	0.0850051	0.05%-0.1%
522	10.1735	61.2368	6252	0.00120214	0.120214	0.1%-0.25%	0	10	0.17001	0.1%-0.25%
528	10.8438	60.6685	14894	0.00286422	0.286422	0.25%-0.5%	0	8	0.136008	0.1%-0.25%
529	10.6265	60.6946	13240	0.00254597	0.254597	0.25%-0.5%	0	8	0.136008	0.1%-0.25%
532	10.4022	60.2497	6643	0.00127744	0.127744	0.1%-0.25%	0	13	0.221013	0.1%-0.25%
533	10.6374	60.2649	9063	0.00174281	0.174281	0.1%-0.25%	0	8	0.136008	0.1%-0.25%
534	10.522	60.3972	13776	0.00264915	0.264915	0.25%-0.5%	0	2	0.034002	0.01%-0.05%
536	10.3237	60.7106	5811	0.00111735	0.111735	0.1%-0.25%	0	7	0.119007	0.1%-0.25%
538	10.0561	60.8742	6785	0.00130473	0.130473	0.1%-0.25%	0	12	0.204012	0.1%-0.25%
540	9.64493	60.736	3115	0.00059894	0.059894	0.05%-0.1%	0	15	0.255015	0.25%-0.5%
541	9.62596	60.9336	1412	0.0002714	0.02714	0.01%-0.05%	0	5	0.0850051	0.05%-0.1%
542	9.27392	60.9688	6509	0.00125169	0.125169	0.1%-0.25%	0	22	0.374022	0.25%-0.5%
543	8.9933	61.0749	2195	0.00042201	0.042201	0.01%-0.05%	0	6	0.102006	0.1%-0.25%
544	9.05085	61.1445	3221	0.00061927	0.061927	0.05%-0.1%	0	15	0.255015	0.25%-0.5%
545	8.63376	61.1524	1630	0.00031341	0.031341	0.01%-0.05%	0	18	0.306018	0.25%-0.5%
602	10.1829	59.7331	67460	0.012973	1.2973	>1%	0	7	0.119007	0.1%-0.25%
604	9.68216	59.6409	26888	0.00517074	0.517074	0.5%-1%	0	12	0.204012	0.1%-0.25%
605	10.209	60.1894	29909	0.00575167	0.575167	0.5%-1%	0	15	0.255015	0.25%-0.5%
612	10.2661	60.0739	6743	0.0012966	0.12966	0.1%-0.25%	0	18	0.306018	0.25%-0.5%
615	9.49131	60.4148	1040	0.00019997	0.019997	0.01%-0.05%	0	6	0.102006	0.1%-0.25%
616	9.10581	60.5635	3437	0.00066089	0.066089	0.05%-0.1%	0	12	0.204012	0.1%-0.25%
617	8.93778	60.7066	4619	0.00088815	0.088815	0.05%-0.1%	0	36	0.612037	0.5%-1%
618	8.57231	60.8583	2360	0.00045375	0.045375	0.01%-0.05%	0	37	0.629038	0.5%-1%
619	8.56854	60.6445	4748	0.00091293	0.091293	0.05%-0.1%	1	29	0.49303	0.25%-0.5%
620	8.23705	60.5526	4501	0.0008655	0.08655	0.05%-0.1%	0	59	1.00306	>1%
621	9.56107	60.0855	3544	0.0006814	0.06814	0.05%-0.1%	0	13	0.221013	0.1%-0.25%
622	9.69913	60.1639	2284	0.00043904	0.043904	0.01%-0.05%	0	7	0.119007	0.1%-0.25%
623	9.95077	59.9416	13776	0.00264915	0.264915	0.25%-0.5%	0	8	0.136008	0.1%-0.25%
624	9.87995	59.7645	18159	0.003492	0.3492	0.25%-0.5%	0	1	0.017001	0.01%-0.05%
625	10.0263	59.7562	24314	0.00467575	0.467575	0.25%-0.5%	0	3	0.0510031	0.05%-0.1%
626	10.2649	59.8041	25546	0.00491269	0.491269	0.25%-0.5%	0	7	0.119007	0.1%-0.25%
627	10.4332	59.7455	21178	0.00407255	0.407255	0.25%-0.5%	0	10	0.17001	0.1%-0.25%
628	10.5297	59.6131	9427	0.00181288	0.181288	0.1%-0.25%	0	7	0.119007	0.1%-0.25%
631	9.53942	59.8373	2689	0.00051705	0.051705	0.05%-0.1%	0	3	0.0510031	0.05%-0.1%
632	9.21576	60.0179	1385	0.00026617	0.026617	0.01%-0.05%	0	4	0.0680041	0.05%-0.1%
633	8.87941	60.2633	2558	0.00049189	0.049189	0.01%-0.05%	0	18	0.306018	0.25%-0.5%
701	10.4547	59.4029	27082	0.0052079	0.52079	0.5%-1%	0	6	0.102006	0.1%-0.25%
702	10.2806	59.4947	10732	0.00206377	0.206377	0.1%-0.25%	0	5	0.0850051	0.05%-0.1%
704	10.4364	59.2803	42198	0.00811491	0.811491	0.5%-1%	0	12	0.204012	0.1%-0.25%
706	10.2234	59.131	45581	0.00876553	0.876553	0.5%-1%	0	9	0.153009	0.1%-0.25%
709	10.0384	59.0536	43795	0.00842193	0.842193	0.5%-1%	0	20	0.34002	0.25%-0.5%
711	10.3888	59.6145	6645	0.00127783	0.127783	0.1%-0.25%	0	3	0.0510031	0.05%-0.1%
713	10.2403	59.5956	9210	0.00177107	0.177107	0.1%-0.25%	0	10	0.17001	0.1%-0.25%
714	10.0869	59.5353	3135	0.00060281	0.060281	0.05%-0.1%	0	1	0.017001	0.01%-0.05%
716	10.2689	59.39	9315	0.0017912	0.17912	0.1%-0.25%	0	3	0.0510031	0.05%-0.1%
719	10.1428	59.2869	5899	0.00113438	0.113438	0.1%-0.25%	0	8	0.136008	0.1%-0.25%
720	10.3064	59.2361	11583	0.00222734	0.222734	0.1%-0.25%	0	4	0.0680041	0.05%-0.1%
722	10.4177	59.2238	21626	0.0041587	0.41587	0.25%-0.5%	0	4	0.0680041	0.05%-0.1%
723	10.4074	59.1165	4995	0.00096055	0.096055	0.05%-0.1%	0	5	0.0850051	0.05%-0.1%
728	9.93845	59.3816	2480	0.00047679	0.047679	0.01%-0.05%	0	3	0.0510031	0.05%-0.1%
805	9.6742	59.1153	35992	0.00692148	0.692148	0.5%-1%	0	5	0.0850051	0.05%-0.1%
806	9.59357	59.1979	54101	0.010404	1.0404	>1%	0	1	0.017001	0.01%-0.05%
807	9.23009	59.5807	12683	0.00243892	0.243892	0.1%-0.25%	0	5	0.0850051	0.05%-0.1%
811	9.71709	59.2781	2377	0.00045704	0.045704	0.01%-0.05%	0	1	0.017001	0.01%-0.05%
814	9.67328	59.0269	14234	0.00273723	0.273723	0.25%-0.5%	0	8	0.136008	0.1%-0.25%
815	9.38081	58.8784	10707	0.00205893	0.205893	0.1%-0.25%	0	34	0.578035	0.5%-1%
817	9.04973	59.0689	4139	0.00079581	0.079581	0.05%-0.1%	0	17	0.289017	0.25%-0.5%
819	9.19459	59.2886	6674	0.00128344	0.128344	0.1%-0.25%	0	3	0.0510031	0.05%-0.1%
821	9.05368	59.4179	6017	0.00115703	0.115703	0.1%-0.25%	0	5	0.0850051	0.05%-0.1%
822	9.23576	59.4139	4375	0.0008413	0.08413	0.05%-0.1%	0	1	0.017001	0.01%-0.05%
826	8.69992	59.922	5953	0.00114464	0.114464	0.1%-0.25%	0	13	0.221013	0.1%-0.25%
827	8.82498	59.6431	1605	0.00030857	0.030857	0.01%-0.05%	0	2	0.034002	0.01%-0.05%
828	8.60312	59.5086	3022	0.00058113	0.058113	0.05%-0.1%	0	9	0.153009	0.1%-0.25%
829	8.47297	59.3977	2483	0.00047737	0.047737	0.01%-0.05%	0	8	0.136008	0.1%-0.25%
830	8.53323	59.0446	1449	0.00027856	0.027856	0.01%-0.05%	0	16	0.272016	0.25%-0.5%
831	8.09382	59.2017	1307	0.00025127	0.025127	0.01%-0.05%	0	12	0.204012	0.1%-0.25%
833	8.04143	59.4516	2267	0.00043594	0.043594	0.01%-0.05%	0	17	0.289017	0.25%-0.5%
834	7.93284	59.6613	3714	0.00071412	0.071412	0.05%-0.1%	0	36	0.612037	0.5%-1%
901	9.18766	58.7202	6955	0.00133745	0.133745	0.1%-0.25%	0	24	0.408024	0.25%-0.5%
904	8.59381	58.3495	22245	0.00427775	0.427775	0.25%-0.5%	0	9	0.153009	0.1%-0.25%
906	8.77412	58.4645	44512	0.00855995	0.855995	0.5%-1%	1	13	0.221013	0.1%-0.25%
911	9.04556	58.852	2498	0.00048027	0.048027	0.01%-0.05%	0	8	0.136008	0.1%-0.25%
912	8.8453	58.741	2032	0.00039065	0.039065	0.01%-0.05%	0	6	0.102006	0.1%-0.25%
914	8.95725	58.6265	6089	0.00117078	0.117078	0.1%-0.25%	0	17	0.289017	0.25%-0.5%
919	8.60231	58.5269	5569	0.00107089	0.107089	0.1%-0.25%	0	16	0.272016	0.25%-0.5%
926	8.34615	58.2337	10409	0.00200163	0.200163	0.1%-0.25%	0	8	0.136008	0.1%-0.25%
928	8.22143	58.3552	5069	0.00097468	0.097468	0.05%-0.1%	0	7	0.119007	0.1%-0.25%
929	8.47902	58.7586	1845	0.00035464	0.035464	0.01%-0.05%	0	10	0.17001	0.1%-0.25%
935	7.94963	58.4275	1324	0.00025456	0.025456	0.01%-0.05%	0	2	0.034002	0.01%-0.05%
937	7.80168	58.579	3591	0.0006905	0.06905	0.05%-0.1%	0	9	0.153009	0.1%-0.25%
938	7.78396	58.7831	1197	0.00023017	0.023017	0.01%-0.05%	0	6	0.102006	0.1%-0.25%
940	7.52483	59.1639	1260	0.00024217	0.024217	0.01%-0.05%	0	9	0.153009	0.1%-0.25%
941	7.36324	59.478	940	0.00018061	0.018061	0.01%-0.05%	0	11	0.187011	0.1%-0.25%
1001	8.00519	58.1503	88025	0.0169279	1.69279	>1%	0	12	0.204012	0.1%-0.25%
1002	7.47	58.0372	15540	0.00298831	0.298831	0.25%-0.5%	0	18	0.306018	0.25%-0.5%
1003	6.72902	58.0998	9660	0.0018576	0.18576	0.1%-0.25%	0	18	0.306018	0.25%-0.5%
1004	6.6606	58.3108	9130	0.00175558	0.175558	0.1%-0.25%	0	29	0.49303	0.25%-0.5%
1014	7.93483	58.2774	14189	0.00272852	0.272852	0.25%-0.5%	0	7	0.119007	0.1%-0.25%
1017	7.80554	58.1806	6397	0.00123001	0.123001	0.1%-0.25%	0	3	0.0510031	0.05%-0.1%
1018	7.7995	58.0861	11292	0.0021714	0.21714	0.1%-0.25%	0	5	0.0850051	0.05%-0.1%
1021	7.53886	58.242	2310	0.00044407	0.044407	0.01%-0.05%	0	5	0.0850051	0.05%-0.1%
1026	7.43782	58.6306	932	0.00017906	0.017906	0.01%-0.05%	0	4	0.0680041	0.05%-0.1%
1027	7.38214	58.3519	1762	0.00033877	0.033877	0.01%-0.05%	0	6	0.102006	0.1%-0.25%
1029	7.27081	58.0847	4913	0.00094467	0.094467	0.05%-0.1%	0	7	0.119007	0.1%-0.25%
1032	7.07286	58.1428	8391	0.0016135	0.16135	0.1%-0.25%	0	11	0.187011	0.1%-0.25%
1034	7.21151	58.431	1705	0.00032773	0.032773	0.01%-0.05%	0	4	0.0680041	0.05%-0.1%
1037	6.94959	58.3405	5988	0.00115142	0.115142	0.1%-0.25%	0	10	0.17001	0.1%-0.25%
1046	6.75294	58.7162	1851	0.0003558	0.03558	0.01%-0.05%	0	45	0.765046	0.5%-1%
1101	6.00163	58.4571	15015	0.00288745	0.288745	0.25%-0.5%	0	45	0.765046	0.5%-1%
1102	5.75525	58.8541	74112	0.0142522	1.42522	>1%	0	41	0.697042	0.5%-1%
1103	5.70868	58.9573	132977	0.0255724	2.55724	>1%	1	69	1.17307	>1%
1106	5.2866	59.4173	36780	0.00707306	0.707306	0.5%-1%	0	141	2.39714	>1%
1111	6.29864	58.3447	3331	0.00064056	0.064056	0.05%-0.1%	0	14	0.238014	0.1%-0.25%
1112	6.51516	58.4726	3269	0.00062856	0.062856	0.05%-0.1%	0	19	0.323019	0.25%-0.5%
1114	6.08484	58.6188	2880	0.00055384	0.055384	0.05%-0.1%	0	18	0.306018	0.25%-0.5%
1119	5.67028	58.6209	18651	0.00358667	0.358667	0.25%-0.5%	0	36	0.612037	0.5%-1%
1120	5.63499	58.771	18866	0.0036279	0.36279	0.25%-0.5%	0	20	0.34002	0.25%-0.5%
1121	5.69198	58.7362	18428	0.00354369	0.354369	0.25%-0.5%	0	26	0.442027	0.25%-0.5%
1122	5.9094	58.7781	11677	0.00224554	0.224554	0.1%-0.25%	0	27	0.459028	0.25%-0.5%
1124	5.63157	58.9031	25879	0.00497658	0.497658	0.25%-0.5%	0	12	0.204012	0.1%-0.25%
1127	5.62625	58.9983	10626	0.00204344	0.204344	0.1%-0.25%	0	2	0.034002	0.01%-0.05%
1129	6.1361	58.908	1217	0.00023385	0.023385	0.01%-0.05%	0	40	0.680041	0.5%-1%
1130	5.99986	59.0416	12478	0.00239943	0.239943	0.1%-0.25%	0	63	1.07106	>1%
1133	6.16712	59.2074	2804	0.00053912	0.053912	0.05%-0.1%	0	32	0.544033	0.5%-1%
1134	6.30565	59.4575	3918	0.00075342	0.075342	0.05%-0.1%	0	22	0.374022	0.25%-0.5%
1135	6.35482	59.6518	4788	0.00092067	0.092067	0.05%-0.1%	0	30	0.510031	0.5%-1%
1141	5.86427	59.1772	3168	0.0006092	0.06092	0.05%-0.1%	0	19	0.323019	0.25%-0.5%
1142	5.69003	59.0865	4826	0.00092803	0.092803	0.05%-0.1%	0	13	0.221013	0.1%-0.25%
1144	5.41076	59.0627	538	0.00010337	0.010337	0.01%-0.05%	0	6	0.102006	0.1%-0.25%
1145	5.44696	59.2202	871	0.00016745	0.016745	0.01%-0.05%	0	9	0.153009	0.1%-0.25%
1146	5.4876	59.3937	10929	0.00210171	0.210171	0.1%-0.25%	0	9	0.153009	0.1%-0.25%
1149	5.26557	59.2958	42341	0.0081424	0.81424	0.5%-1%	0	27	0.459028	0.25%-0.5%
1151	4.8895	59.3023	208	3.99e-05	0.00399	< 0.01%	0	2	0.034002	0.01%-0.05%
1160	5.75119	59.5548	8824	0.00169674	0.169674	0.1%-0.25%	0	17	0.289017	0.25%-0.5%
1201	5.32083	60.3697	276934	0.0532564	5.32564	>1%	1	105	1.78511	>1%
1211	5.9638	59.6912	4131	0.00079426	0.079426	0.05%-0.1%	0	27	0.459028	0.25%-0.5%
1216	5.3858	59.5761	5546	0.00106644	0.106644	0.1%-0.25%	0	5	0.0850051	0.05%-0.1%
1219	5.22887	59.7554	11839	0.0022767	0.22767	0.1%-0.25%	0	15	0.255015	0.25%-0.5%
1221	5.47553	59.7825	18809	0.00361706	0.361706	0.25%-0.5%	0	66	1.12207	>1%
1222	5.32392	59.9033	3114	0.00059875	0.059875	0.05%-0.1%	0	6	0.102006	0.1%-0.25%
1223	5.54451	60.0131	2801	0.00053854	0.053854	0.05%-0.1%	0	16	0.272016	0.25%-0.5%
1224	5.83094	59.8902	13322	0.00256185	0.256185	0.25%-0.5%	0	39	0.66304	0.5%-1%
1227	6.26487	60.2796	1108	0.00021294	0.021294	0.01%-0.05%	0	6	0.102006	0.1%-0.25%
1228	6.57132	60.0438	6999	0.00134577	0.134577	0.1%-0.25%	0	30	0.510031	0.5%-1%
1231	6.64614	60.3288	3434	0.0006603	0.06603	0.05%-0.1%	0	9	0.153009	0.1%-0.25%
1232	7.09047	60.4543	957	0.0001839	0.01839	0.01%-0.05%	0	13	0.221013	0.1%-0.25%
1233	6.93039	60.5668	1115	0.00021429	0.021429	0.01%-0.05%	0	7	0.119007	0.1%-0.25%
1234	6.70277	60.5327	928	0.00017829	0.017829	0.01%-0.05%	0	2	0.034002	0.01%-0.05%
1235	6.42883	60.6525	14442	0.0027773	0.27773	0.25%-0.5%	0	38	0.646039	0.5%-1%
1238	6.17332	60.355	8596	0.00165299	0.165299	0.1%-0.25%	0	34	0.578035	0.5%-1%
1241	5.70214	60.2054	3864	0.00074296	0.074296	0.05%-0.1%	0	18	0.306018	0.25%-0.5%
1242	5.7405	60.3864	2460	0.00047292	0.047292	0.01%-0.05%	0	9	0.153009	0.1%-0.25%
1243	5.43976	60.1878	19224	0.00369681	0.369681	0.25%-0.5%	0	27	0.459028	0.25%-0.5%
1244	5.19683	60.0599	5046	0.00097023	0.097023	0.05%-0.1%	0	18	0.306018	0.25%-0.5%
1245	5.08269	60.2278	6797	0.00130706	0.130706	0.1%-0.25%	0	13	0.221013	0.1%-0.25%
1246	5.07651	60.3639	24589	0.0047286	0.47286	0.25%-0.5%	0	19	0.323019	0.25%-0.5%
1247	5.1715	60.4417	28043	0.00539277	0.539277	0.5%-1%	0	21	0.357021	0.25%-0.5%
1251	5.77958	60.5646	4124	0.00079291	0.079291	0.05%-0.1%	0	11	0.187011	0.1%-0.25%
1252	5.87205	60.8332	381	7.32e-05	0.00732	< 0.01%	0	5	0.0850051	0.05%-0.1%
1253	5.49119	60.5196	7894	0.00151806	0.151806	0.1%-0.25%	0	19	0.323019	0.25%-0.5%
1256	5.18116	60.5353	7788	0.00149754	0.149754	0.1%-0.25%	0	5	0.0850051	0.05%-0.1%
1259	4.8855	60.5397	4765	0.00091622	0.091622	0.05%-0.1%	0	6	0.102006	0.1%-0.25%
1260	5.04524	60.6559	5048	0.00097061	0.097061	0.05%-0.1%	0	5	0.0850051	0.05%-0.1%
1263	5.27128	60.6266	15504	0.00298153	0.298153	0.25%-0.5%	0	25	0.425026	0.25%-0.5%
1264	4.93878	60.7838	2875	0.00055287	0.055287	0.05%-0.1%	0	1	0.017001	0.01%-0.05%
1265	4.7208	60.7777	567	0.00010899	0.010899	0.01%-0.05%	0	10	0.17001	0.1%-0.25%
1266	5.35317	60.8373	1716	0.00032986	0.032986	0.01%-0.05%	0	14	0.238014	0.1%-0.25%
1401	5.09309	61.5928	11941	0.00229626	0.229626	0.1%-0.25%	0	33	0.561034	0.5%-1%
1411	5.13702	60.96	2351	0.00045201	0.045201	0.01%-0.05%	0	19	0.323019	0.25%-0.5%
1412	4.81014	61.091	806	0.00015487	0.015487	0.01%-0.05%	0	11	0.187011	0.1%-0.25%
1413	5.27661	61.1798	1415	0.00027198	0.027198	0.01%-0.05%	0	13	0.221013	0.1%-0.25%
1416	5.93942	61.1887	4197	0.00080704	0.080704	0.05%-0.1%	0	24	0.408024	0.25%-0.5%
1417	6.61308	61.0881	2696	0.00051841	0.051841	0.05%-0.1%	0	11	0.187011	0.1%-0.25%
1418	6.50015	61.2019	1313	0.00025243	0.025243	0.01%-0.05%	0	9	0.153009	0.1%-0.25%
1419	6.83141	61.1877	2292	0.00044059	0.044059	0.01%-0.05%	0	7	0.119007	0.1%-0.25%
1420	7.10091	61.2267	7728	0.00148612	0.148612	0.1%-0.25%	0	24	0.408024	0.25%-0.5%
1421	7.16569	60.8918	1750	0.00033644	0.033644	0.01%-0.05%	0	26	0.442027	0.25%-0.5%
1422	7.55993	61.0858	2161	0.00041542	0.041542	0.01%-0.05%	0	35	0.595036	0.5%-1%
1424	7.76257	61.2824	5465	0.00105095	0.105095	0.1%-0.25%	0	22	0.374022	0.25%-0.5%
1426	7.3094	61.4003	5152	0.00099075	0.099075	0.05%-0.1%	0	29	0.49303	0.25%-0.5%
1428	5.06136	61.3603	3028	0.00058229	0.058229	0.05%-0.1%	0	21	0.357021	0.25%-0.5%
1429	5.32589	61.3284	2842	0.00054648	0.054648	0.05%-0.1%	0	11	0.187011	0.1%-0.25%
1430	5.81097	61.3485	2980	0.000573	0.0573	0.05%-0.1%	0	10	0.17001	0.1%-0.25%
1431	6.26116	61.5261	3047	0.00058578	0.058578	0.05%-0.1%	0	8	0.136008	0.1%-0.25%
1432	5.87892	61.4537	12886	0.00247803	0.247803	0.1%-0.25%	1	73	1.24107	>1%
1433	5.71194	61.5203	2796	0.00053757	0.053757	0.05%-0.1%	0	7	0.119007	0.1%-0.25%
1438	5.17119	61.8032	3916	0.00075303	0.075303	0.05%-0.1%	0	22	0.374022	0.25%-0.5%
1439	5.15366	61.9468	6123	0.00117736	0.117736	0.1%-0.25%	0	39	0.66304	0.5%-1%
1441	5.32054	62.0585	2771	0.00053273	0.053273	0.05%-0.1%	0	13	0.221013	0.1%-0.25%
1443	5.94979	61.9153	6027	0.00115897	0.115897	0.1%-0.25%	0	58	0.986059	0.5%-1%
1444	6.54219	61.9771	1230	0.00023636	0.023636	0.01%-0.05%	0	6	0.102006	0.1%-0.25%
1445	6.23852	61.7613	5790	0.00111328	0.111328	0.1%-0.25%	0	24	0.408024	0.25%-0.5%
1449	6.72587	61.8773	7203	0.00138507	0.138507	0.1%-0.25%	0	33	0.561034	0.5%-1%
1502	7.25349	62.7467	26567	0.00510898	0.510898	0.5%-1%	0	3	0.0510031	0.05%-0.1%
1504	6.29262	62.462	46623	0.00896589	0.896589	0.5%-1%	1	20	0.34002	0.25%-0.5%
1505	7.76423	63.1051	24670	0.00474408	0.474408	0.25%-0.5%	0	3	0.0510031	0.05%-0.1%
1511	5.61438	62.0986	3280	0.00063069	0.063069	0.05%-0.1%	0	11	0.187011	0.1%-0.25%
1514	5.55851	62.2256	2653	0.00051009	0.051009	0.05%-0.1%	0	6	0.102006	0.1%-0.25%
1515	5.67415	62.3227	8994	0.00172945	0.172945	0.1%-0.25%	0	21	0.357021	0.25%-0.5%
1516	5.85383	62.3325	8347	0.00160517	0.160517	0.1%-0.25%	0	18	0.306018	0.25%-0.5%
1517	6.01947	62.364	5099	0.00098049	0.098049	0.05%-0.1%	0	16	0.272016	0.25%-0.5%
1519	6.07286	62.1398	9037	0.00173778	0.173778	0.1%-0.25%	0	11	0.187011	0.1%-0.25%
1520	6.15913	62.2084	10660	0.00204983	0.204983	0.1%-0.25%	0	16	0.272016	0.25%-0.5%
1523	6.82782	62.4783	2310	0.00044407	0.044407	0.01%-0.05%	0	2	0.034002	0.01%-0.05%
1524	7.27858	62.2826	1688	0.00032444	0.032444	0.01%-0.05%	0	17	0.289017	0.25%-0.5%
1525	6.9403	62.2633	4636	0.00089144	0.089144	0.05%-0.1%	0	32	0.544033	0.5%-1%
1526	7.00774	62.387	1050	0.00020191	0.020191	0.01%-0.05%	0	2	0.034002	0.01%-0.05%
1528	6.58023	62.3801	7759	0.00149193	0.149193	0.1%-0.25%	0	29	0.49303	0.25%-0.5%
1529	6.66313	62.501	4495	0.00086434	0.086434	0.05%-0.1%	0	2	0.034002	0.01%-0.05%
1531	6.24427	62.4339	8914	0.00171416	0.171416	0.1%-0.25%	0	3	0.0510031	0.05%-0.1%
1532	6.09217	62.5188	7977	0.00153393	0.153393	0.1%-0.25%	0	10	0.17001	0.1%-0.25%
1534	6.43008	62.5852	9181	0.00176546	0.176546	0.1%-0.25%	0	22	0.374022	0.25%-0.5%
1535	7.03189	62.6043	6753	0.00129854	0.129854	0.1%-0.25%	0	21	0.357021	0.25%-0.5%
1539	7.65136	62.5635	7495	0.00144121	0.144121	0.1%-0.25%	0	25	0.425026	0.25%-0.5%
1543	8.05748	62.7585	2995	0.0005759	0.05759	0.05%-0.1%	0	10	0.17001	0.1%-0.25%
1545	6.70208	62.6917	2082	0.00040033	0.040033	0.01%-0.05%	0	1	0.017001	0.01%-0.05%
1546	6.46974	62.7732	1271	0.0002443	0.02443	0.01%-0.05%	0	2	0.034002	0.01%-0.05%
1547	6.90741	62.802	3489	0.00067095	0.067095	0.05%-0.1%	0	4	0.0680041	0.05%-0.1%
1548	7.1089	62.8716	9852	0.00189458	0.189458	0.1%-0.25%	0	14	0.238014	0.1%-0.25%
1551	7.40492	62.932	3486	0.00067037	0.067037	0.05%-0.1%	0	1	0.017001	0.01%-0.05%
1554	7.56672	63.04	5833	0.00112161	0.112161	0.1%-0.25%	0	3	0.0510031	0.05%-0.1%
1557	7.81761	62.9161	2598	0.00049944	0.049944	0.01%-0.05%	0	1	0.017001	0.01%-0.05%
1560	8.14879	62.9543	3111	0.00059817	0.059817	0.05%-0.1%	0	8	0.136008	0.1%-0.25%
1563	8.59649	62.6836	7203	0.00138507	0.138507	0.1%-0.25%	0	15	0.255015	0.25%-0.5%
1566	8.68466	62.9657	6016	0.00115684	0.115684	0.1%-0.25%	0	20	0.34002	0.25%-0.5%
1567	9.24785	63.0679	2052	0.00039452	0.039452	0.01%-0.05%	0	7	0.119007	0.1%-0.25%
1571	8.40116	63.1102	1574	0.00030257	0.030257	0.01%-0.05%	0	10	0.17001	0.1%-0.25%
1573	8.00845	63.4238	2161	0.00041542	0.041542	0.01%-0.05%	0	10	0.17001	0.1%-0.25%
1576	8.4	63.2592	3573	0.00068702	0.068702	0.05%-0.1%	0	14	0.238014	0.1%-0.25%
1601	10.3986	63.3988	186185	0.0358047	3.58047	>1%	1	13	0.221013	0.1%-0.25%
1612	9.06043	63.2968	4283	0.00082349	0.082349	0.05%-0.1%	0	36	0.612037	0.5%-1%
1613	9.34654	63.4308	989	0.0001901	0.01901	0.01%-0.05%	0	4	0.0680041	0.05%-0.1%
1617	8.92081	63.5968	4600	0.00088447	0.088447	0.05%-0.1%	0	45	0.765046	0.5%-1%
1620	8.72101	63.7475	4665	0.00089705	0.089705	0.05%-0.1%	0	34	0.578035	0.5%-1%
1621	9.65076	63.6983	5218	0.00100333	0.100333	0.1%-0.25%	0	44	0.748045	0.5%-1%
1622	9.76226	63.5348	1782	0.00034264	0.034264	0.01%-0.05%	0	13	0.221013	0.1%-0.25%
1624	10.0009	63.6029	6721	0.00129235	0.129235	0.1%-0.25%	0	43	0.731044	0.5%-1%
1627	9.80131	63.7955	4747	0.00091273	0.091273	0.05%-0.1%	0	21	0.357021	0.25%-0.5%
1630	10.1821	63.9831	3270	0.00062875	0.062875	0.05%-0.1%	0	37	0.629038	0.5%-1%
1632	10.2807	64.1852	984	0.00018913	0.018913	0.01%-0.05%	0	7	0.119007	0.1%-0.25%
1633	10.5039	64.3088	1017	0.00019552	0.019552	0.01%-0.05%	0	2	0.034002	0.01%-0.05%
1634	9.65343	62.5957	6898	0.00132642	0.132642	0.1%-0.25%	0	33	0.561034	0.5%-1%
1635	9.94551	62.8262	2584	0.00049692	0.049692	0.01%-0.05%	0	8	0.136008	0.1%-0.25%
1636	9.68759	63.0793	3994	0.00076794	0.076794	0.05%-0.1%	0	19	0.323019	0.25%-0.5%
1638	9.81692	63.2763	11800	0.00226915	0.226915	0.1%-0.25%	0	10	0.17001	0.1%-0.25%
1640	11.4345	62.5898	5631	0.0010827	0.10827	0.1%-0.25%	0	25	0.425026	0.25%-0.5%
1644	11.2458	62.859	2028	0.00038987	0.038987	0.01%-0.05%	0	8	0.136008	0.1%-0.25%
1648	10.3688	62.9777	6378	0.00122653	0.122653	0.1%-0.25%	0	14	0.238014	0.1%-0.25%
1653	10.2536	63.2246	16022	0.00308103	0.308103	0.25%-0.5%	0	8	0.136008	0.1%-0.25%
1657	10.0962	63.302	7719	0.00148438	0.148438	0.1%-0.25%	0	3	0.0510031	0.05%-0.1%
1662	10.4632	63.301	6035	0.00116052	0.116052	0.1%-0.25%	0	2	0.034002	0.01%-0.05%
1663	10.7025	63.4251	13588	0.00261295	0.261295	0.25%-0.5%	0	4	0.0680041	0.05%-0.1%
1664	11.0432	63.2283	4105	0.00078942	0.078942	0.05%-0.1%	0	17	0.289017	0.25%-0.5%
1665	11.6607	63.0265	869	0.00016706	0.016706	0.01%-0.05%	0	5	0.0850051	0.05%-0.1%
1702	11.5109	64.0229	21794	0.00419102	0.419102	0.25%-0.5%	0	15	0.255015	0.25%-0.5%
1703	11.4812	64.4665	13113	0.00252158	0.252158	0.25%-0.5%	0	6	0.102006	0.1%-0.25%
1711	11.7527	63.4128	2575	0.00049518	0.049518	0.01%-0.05%	0	10	0.17001	0.1%-0.25%
1714	10.9585	63.4731	23109	0.00444403	0.444403	0.25%-0.5%	0	34	0.578035	0.5%-1%
1717	10.752	63.5917	2642	0.00050796	0.050796	0.05%-0.1%	0	10	0.17001	0.1%-0.25%
1718	10.4848	63.6395	3530	0.00067869	0.067869	0.05%-0.1%	0	30	0.510031	0.5%-1%
1719	11.2431	63.718	19603	0.00376979	0.376979	0.25%-0.5%	0	11	0.187011	0.1%-0.25%
1721	11.5408	63.7921	14908	0.00286674	0.286674	0.25%-0.5%	0	11	0.187011	0.1%-0.25%
1724	11.1538	64.0351	2564	0.00049305	0.049305	0.01%-0.05%	0	8	0.136008	0.1%-0.25%
1725	11.2135	64.2817	1655	0.00031825	0.031825	0.01%-0.05%	0	2	0.034002	0.01%-0.05%
1736	12.369	64.2386	2168	0.00041678	0.041678	0.01%-0.05%	0	8	0.136008	0.1%-0.25%
1738	13.6999	64.3706	1404	0.00026985	0.026985	0.01%-0.05%	0	11	0.187011	0.1%-0.25%
1739	13.5486	64.8624	479	9.2e-05	0.0092	< 0.01%	0	2	0.034002	0.01%-0.05%
1740	13.0571	64.8597	898	0.00017267	0.017267	0.01%-0.05%	0	10	0.17001	0.1%-0.25%
1742	12.3417	64.4855	2506	0.00048182	0.048182	0.01%-0.05%	0	6	0.102006	0.1%-0.25%
1743	12.2994	64.658	1261	0.00024236	0.024236	0.01%-0.05%	0	2	0.034002	0.01%-0.05%
1744	11.8933	64.4829	3776	0.00072612	0.072612	0.05%-0.1%	0	2	0.034002	0.01%-0.05%
1748	11.3245	64.6548	635	0.00012196	0.012196	0.01%-0.05%	0	4	0.0680041	0.05%-0.1%
1749	10.8546	64.4866	1127	0.00021662	0.021662	0.01%-0.05%	0	4	0.0680041	0.05%-0.1%
1750	11.1994	64.8756	4392	0.00084459	0.084459	0.05%-0.1%	0	26	0.442027	0.25%-0.5%
1751	11.5754	64.8646	5115	0.00098358	0.098358	0.05%-0.1%	0	19	0.323019	0.25%-0.5%
1755	11.6982	65.0831	578	0.00011112	0.011112	0.01%-0.05%	0	7	0.119007	0.1%-0.25%
1756	11.2508	63.8794	6815	0.00131054	0.131054	0.1%-0.25%	0	14	0.238014	0.1%-0.25%
1804	14.5127	67.287	50518	0.00971485	0.971485	0.5%-1%	0	11	0.187011	0.1%-0.25%
1805	17.4395	68.4376	18978	0.00364958	0.364958	0.25%-0.5%	0	5	0.0850051	0.05%-0.1%
1811	12.2752	65.1106	1492	0.00028689	0.028689	0.01%-0.05%	0	5	0.0850051	0.05%-0.1%
1812	12.1855	65.3291	2077	0.00039936	0.039936	0.01%-0.05%	0	25	0.425026	0.25%-0.5%
1813	12.2628	65.4641	7987	0.00153587	0.153587	0.1%-0.25%	1	47	0.799048	0.5%-1%
1815	11.9557	65.6782	1234	0.00023714	0.023714	0.01%-0.05%	0	21	0.357021	0.25%-0.5%
1816	12.456	65.6974	514	9.87e-05	0.00987	< 0.01%	0	8	0.136008	0.1%-0.25%
1818	12.2629	65.9818	1749	0.00033625	0.033625	0.01%-0.05%	0	5	0.0850051	0.05%-0.1%
1820	12.577	65.9916	7504	0.00144295	0.144295	0.1%-0.25%	0	12	0.204012	0.1%-0.25%
1822	12.917	66.0727	2203	0.00042356	0.042356	0.01%-0.05%	0	3	0.0510031	0.05%-0.1%
1824	13.2258	65.8604	13441	0.00258469	0.258469	0.25%-0.5%	0	6	0.102006	0.1%-0.25%
1825	13.4192	65.5068	1468	0.00028224	0.028224	0.01%-0.05%	0	4	0.0680041	0.05%-0.1%
1826	14.0361	65.5798	1544	0.00029676	0.029676	0.01%-0.05%	0	6	0.102006	0.1%-0.25%
1827	12.5482	66.1378	1417	0.00027237	0.027237	0.01%-0.05%	0	2	0.034002	0.01%-0.05%
1828	13.0148	66.2047	1884	0.00036219	0.036219	0.01%-0.05%	0	7	0.119007	0.1%-0.25%
1832	13.7703	66.1262	4558	0.00087653	0.087653	0.05%-0.1%	0	8	0.136008	0.1%-0.25%
1833	14.1599	66.3239	26251	0.0050482	0.50482	0.5%-1%	0	4	0.0680041	0.05%-0.1%
1834	12.8018	66.4121	1930	0.00037109	0.037109	0.01%-0.05%	0	6	0.102006	0.1%-0.25%
1835	12.1199	66.5156	490	9.41e-05	0.00941	< 0.01%	0	3	0.0510031	0.05%-0.1%
1836	13.1987	66.6307	1278	0.00024565	0.024565	0.01%-0.05%	0	3	0.0510031	0.05%-0.1%
1837	13.6854	66.8293	6497	0.00124937	0.124937	0.1%-0.25%	0	29	0.49303	0.25%-0.5%
1838	14.0588	67.0654	2028	0.00038987	0.038987	0.01%-0.05%	0	9	0.153009	0.1%-0.25%
1839	14.6956	66.9646	1066	0.00020481	0.020481	0.01%-0.05%	0	3	0.0510031	0.05%-0.1%
1840	15.3828	67.056	4766	0.00091641	0.091641	0.05%-0.1%	0	9	0.153009	0.1%-0.25%
1841	15.4179	67.2619	9686	0.00186263	0.186263	0.1%-0.25%	0	4	0.0680041	0.05%-0.1%
1845	15.6125	67.436	1966	0.00037806	0.037806	0.01%-0.05%	0	5	0.0850051	0.05%-0.1%
1848	15.0536	67.8176	2524	0.00048531	0.048531	0.01%-0.05%	0	12	0.204012	0.1%-0.25%
1849	15.6535	68.0646	1824	0.00035058	0.035058	0.01%-0.05%	0	24	0.408024	0.25%-0.5%
1850	16.2414	68.094	2010	0.00038639	0.038639	0.01%-0.05%	0	5	0.0850051	0.05%-0.1%
1851	15.903	68.4008	2175	0.00041813	0.041813	0.01%-0.05%	0	1	0.017001	0.01%-0.05%
1852	16.428	68.5286	1289	0.00024778	0.024778	0.01%-0.05%	0	2	0.034002	0.01%-0.05%
1853	16.8937	68.4978	1395	0.00026811	0.026811	0.01%-0.05%	1	1	0.017001	0.01%-0.05%
1854	16.7858	68.3498	2599	0.00049963	0.049963	0.01%-0.05%	0	2	0.034002	0.01%-0.05%
1856	12.1069	67.5165	549	0.0001055	0.01055	0.01%-0.05%	0	1	0.017001	0.01%-0.05%
1857	12.6963	67.6646	786	0.00015099	0.015099	0.01%-0.05%	0	7	0.119007	0.1%-0.25%
1859	13.2723	68.0872	1367	0.00026288	0.026288	0.01%-0.05%	0	0	0	< 0.01%
1860	13.6664	68.1554	11214	0.00215649	0.215649	0.1%-0.25%	0	0	0	< 0.01%
1865	14.5042	68.2416	9347	0.0017974	0.17974	0.1%-0.25%	0	5	0.0850051	0.05%-0.1%
1866	14.8986	68.5448	8111	0.00155968	0.155968	0.1%-0.25%	0	1	0.017001	0.01%-0.05%
1867	14.5261	68.671	2660	0.00051144	0.051144	0.05%-0.1%	0	1	0.017001	0.01%-0.05%
1868	15.1258	68.9115	4594	0.00088331	0.088331	0.05%-0.1%	0	1	0.017001	0.01%-0.05%
1870	15.3974	68.6953	10234	0.00196794	0.196794	0.1%-0.25%	0	0	0	< 0.01%
1871	15.9797	69.2179	5025	0.00096616	0.096616	0.05%-0.1%	0	2	0.034002	0.01%-0.05%
1874	13.0494	67.9115	1078	0.00020713	0.020713	0.01%-0.05%	0	0	0	< 0.01%
1902	18.9477	69.6634	73163	0.0140696	1.40697	>1%	1	23	0.391023	0.25%-0.5%
1903	16.5332	68.7855	24840	0.0047768	0.47768	0.25%-0.5%	0	0	0	< 0.01%
1911	16.1463	68.7553	3097	0.00059545	0.059545	0.05%-0.1%	0	0	0	< 0.01%
1913	16.7653	68.6114	3008	0.00057842	0.057842	0.05%-0.1%	0	1	0.017001	0.01%-0.05%
1917	17.1464	68.8169	1420	0.00027295	0.027295	0.01%-0.05%	0	8	0.136008	0.1%-0.25%
1919	17.5266	68.7019	1145	0.0002201	0.02201	0.01%-0.05%	0	5	0.0850051	0.05%-0.1%
1920	17.8102	68.7502	1015	0.00019513	0.019513	0.01%-0.05%	0	7	0.119007	0.1%-0.25%
1922	18.3681	68.8662	4105	0.00078942	0.078942	0.05%-0.1%	0	17	0.289017	0.25%-0.5%
1923	17.8398	68.8866	2234	0.00042956	0.042956	0.01%-0.05%	0	10	0.17001	0.1%-0.25%
1924	18.6901	69.0923	6738	0.00129564	0.129564	0.1%-0.25%	0	25	0.425026	0.25%-0.5%
1925	18.1358	69.1472	3474	0.00066805	0.066805	0.05%-0.1%	0	12	0.204012	0.1%-0.25%
1926	17.6705	69.072	1162	0.00022339	0.022339	0.01%-0.05%	0	4	0.0680041	0.05%-0.1%
1927	17.4223	69.1456	1555	0.00029889	0.029889	0.01%-0.05%	0	2	0.034002	0.01%-0.05%
1928	17.0649	69.3259	890	0.00017113	0.017113	0.01%-0.05%	0	4	0.0680041	0.05%-0.1%
1929	17.4087	69.4758	911	0.00017519	0.017519	0.01%-0.05%	0	7	0.119007	0.1%-0.25%
1931	18.0094	69.2902	11612	0.00223295	0.223295	0.1%-0.25%	0	67	1.13907	>1%
1933	19.1971	69.2776	5758	0.00110728	0.110728	0.1%-0.25%	0	20	0.34002	0.25%-0.5%
1936	19.633	70.025	2305	0.00044311	0.044311	0.01%-0.05%	0	11	0.187011	0.1%-0.25%
1938	20.1534	69.638	2942	0.00056564	0.056564	0.05%-0.1%	0	13	0.221013	0.1%-0.25%
1939	20.0834	69.3151	1911	0.00036742	0.036742	0.01%-0.05%	0	11	0.187011	0.1%-0.25%
1940	20.6347	69.55	2197	0.00042239	0.042239	0.01%-0.05%	0	11	0.187011	0.1%-0.25%
1941	20.9166	70.0398	2915	0.00056042	0.056042	0.05%-0.1%	0	13	0.221013	0.1%-0.25%
1942	21.0317	69.7817	4915	0.00094506	0.094506	0.05%-0.1%	0	15	0.255015	0.25%-0.5%
1943	21.9854	69.916	1235	0.00023733	0.023733	0.01%-0.05%	0	7	0.119007	0.1%-0.25%
2002	31.0918	70.3629	2143	0.00041194	0.041194	0.01%-0.05%	0	0	0	< 0.01%
2003	29.7185	70.0841	6281	0.00120775	0.120775	0.1%-0.25%	0	6	0.102006	0.1%-0.25%
2004	23.6798	70.6637	10486	0.00201653	0.201653	0.1%-0.25%	0	3	0.0510031	0.05%-0.1%
2011	23.1655	69.0726	2934	0.00056409	0.056409	0.05%-0.1%	0	10	0.17001	0.1%-0.25%
2012	23.287	69.9708	20030	0.00385187	0.385187	0.25%-0.5%	0	18	0.306018	0.25%-0.5%
2014	22.1824	70.2434	996	0.00019145	0.019145	0.01%-0.05%	0	6	0.102006	0.1%-0.25%
2015	22.1647	70.552	1048	0.00020152	0.020152	0.01%-0.05%	0	6	0.102006	0.1%-0.25%
2017	24.0978	70.5083	1056	0.00020307	0.020307	0.01%-0.05%	0	12	0.204012	0.1%-0.25%
2018	24.6111	70.9852	1250	0.00024023	0.024023	0.01%-0.05%	0	4	0.0680041	0.05%-0.1%
2019	25.9382	70.9943	3300	0.00063456	0.063456	0.05%-0.1%	0	8	0.136008	0.1%-0.25%
2020	25.0279	70.113	3952	0.00075981	0.075981	0.05%-0.1%	0	11	0.187011	0.1%-0.25%
2021	25.5084	69.4658	2726	0.00052422	0.052422	0.05%-0.1%	0	9	0.153009	0.1%-0.25%
2022	27.2469	70.866	1352	0.00025998	0.025998	0.01%-0.05%	0	15	0.255015	0.25%-0.5%
2023	27.9487	71.0076	1124	0.00021604	0.021604	0.01%-0.05%	0	3	0.0510031	0.05%-0.1%
2024	29.0995	70.8539	1027	0.00019745	0.019745	0.01%-0.05%	0	1	0.017001	0.01%-0.05%
2025	28.1324	70.2386	2929	0.00056313	0.056313	0.05%-0.1%	0	2	0.034002	0.01%-0.05%
2027	28.7031	70.1514	941	0.0001808	0.01808	0.01%-0.05%	0	0	0	< 0.01%
2028	29.7179	70.6335	2250	0.00043265	0.043265	0.01%-0.05%	0	1	0.017001	0.01%-0.05%
2030	29.9933	69.6896	10289	0.00197859	0.197859	0.1%-0.25%	0	0	0	< 0.01%

## Sheet: incidents 2015
Municipality	kommunenr	Kommune	Antall oppdrag	incidents
101	101	HALDEN	8	8
104	104	MOSS	11	11
105	105	SARPSBOR	9	9
106	106	FREDRIKS	8	8
111	111	HVALER	5	5
118	118	AREMARK	1	1
119	119	MARKER	7	7
121	121	RØMSKOG	4	4
122	122	TRØGSTAD	9	9
123	123	SPYDEBER	7	7
124	124	ASKIM	9	9
125	125	EIDSBERG	6	6
127	127	SKIPTVET	3	3
128	128	RAKKESTA	14	14
135	135	RÅDE	4	4
136	136	RYGGE	3	3
137	137	VÅLER	5	5
138	138	HOBØL	5	5
211	211	VESTBY	11	11
213	213	SKI	24	24
214	214	ÅS	23	23
215	215	FROGN	28	28
216	216	NESODDEN	84	84
217	217	OPPEGÅRD	9	9
219	219	BÆRUM	11	11
220	220	ASKER	13	13
221	221	AURSKOG	49	49
226	226	SØRUM	27	27
227	227	FET	12	12
228	228	RÆLINGEN	2	2
229	229	ENEBAKK	21	21
230	231	SKEDSMO	9	#N/A
231	233	NITTEDAL	12	9
233	234	GJERDRUM	9	12
234	235	ULLENSAK	50	9
235	236	NES	37	50
236	237	EIDSVOLL	52	37
237	238	NANNESTA	22	52
238	239	HURDAL	16	22
239	301	OSLO	34	16
301	402	KONGSVIN	5	34
402	403	HAMAR	7	5
403	412	RINGSAKE	5	7
412	415	LØTEN	1	5
415	417	STANGE	7	1
417	418	NORD-ODA	9	7
418	419	SØR-ODAL	4	9
419	420	EIDSKOG	5	4
420	423	GRUE	4	5
423	425	ÅSNES	1	4
425	427	ELVERUM	1	1
426	428	TRYSIL	19	#N/A
427	429	ÅMOT	1	1
428	430	STOR-ELV	7	19
429	432	RENDALEN	5	1
430	434	ENGERDAL	6	7
432	436	TOLGA	5	5
434	437	TYNSET	8	6
436	438	ALVDAL	7	5
437	439	FOLLDAL	6	8
438	441	OS (HEDM	5	7
439	501	LILLEHAM	4	6
441	502	GJØVIK	6	5
501	511	DOVRE	17	4
502	512	LESJA	15	6
511	513	SKJÅK	17	17
512	514	LOM	21	15
513	515	VÅGÅ	16	17
514	516	NORD-FRO	16	21
515	517	SEL	41	16
516	519	SØR-FRON	7	16
517	520	RINGEBU	9	41
519	521	ØYER	5	7
520	522	GAUSDAL	10	9
521	528	ØSTRE TO	8	5
522	529	VESTRE T	8	10
528	532	JEVNAKER	13	8
529	533	LUNNER	8	8
532	534	GRAN	2	13
533	536	SØNDRE L	7	8
534	538	NORDRE L	12	2
536	540	SØR-AURD	15	7
538	541	ETNEDAL	5	12
540	542	NORD-AUR	22	15
541	543	VESTRE S	6	5
542	544	ØYSTRE S	15	22
543	545	VANG	18	6
544	602	DRAMMEN	7	15
545	604	KONGSBER	12	18
602	605	RINGERIK	15	7
604	612	HOLE	18	12
605	615	FLÅ	6	15
612	616	NES	12	18
615	617	GOL	36	6
616	618	HEMSEDAL	37	12
617	619	ÅL	29	36
618	620	HOL	59	37
619	621	SIGDAL	13	29
620	622	KRØDSHER	7	59
621	623	MODUM	8	13
622	624	ØVRE EIK	1	7
623	625	NEDRE EI	3	8
624	626	LIER	7	1
625	627	RØYKEN	10	3
626	628	HURUM	7	7
627	631	FLESBERG	3	10
628	632	ROLLAG	4	7
631	633	NORE OG	18	3
632	701	HORTEN	6	4
633	702	HOLMESTR	5	18
701	704	TØNSBERG	12	6
702	706	SANDEFJO	9	5
704	709	LARVIK	20	12
706	711	SVELVIK	3	9
709	713	SANDE (V	10	20
711	714	HOF	1	3
713	716	RE	3	10
714	719	ANDEBU	8	1
716	720	STOKKE	4	3
719	722	NØTTERØY	4	8
720	723	TJØME	5	4
722	728	LARDAL	3	4
723	805	PORSGRUN	5	5
728	806	SKIEN	1	3
805	807	NOTODDEN	5	5
806	811	SILJAN	1	1
807	814	BAMBLE	8	5
811	815	KRAGERØ	34	1
814	817	DRANGEDA	17	8
815	819	NOME	3	34
817	821	BØ (TEL.	5	17
819	822	SAUHERAD	1	3
821	826	TINN	13	5
822	827	HJARTDAL	2	1
826	828	SELJORD	9	13
827	829	KVITESEI	8	2
828	830	NISSEDAL	16	9
829	831	FYRESDAL	12	8
830	833	TOKKE	17	16
831	834	VINJE	36	12
833	901	RISØR	24	17
834	904	GRIMSTAD	9	36
901	906	ARENDAL	13	24
904	911	GJERSTAD	8	9
906	912	VEGÅRSHE	6	13
911	914	TVEDESTR	17	8
912	919	FROLAND	16	6
914	926	LILLESAN	8	17
919	928	BIRKENES	7	16
926	929	ÅMLI	10	8
928	935	IVELAND	2	7
929	937	EVJE OG	9	10
935	938	BYGLAND	6	2
937	940	VALLE	9	9
938	941	BYKLE	11	6
940	1001	KRISTIAN	12	9
941	1002	MANDAL	18	11
1001	1003	FARSUND	18	12
1002	1004	FLEKKEFJ	29	18
1003	1014	VENNESLA	7	18
1004	1017	SONGDALE	3	29
1014	1018	SØGNE	5	7
1017	1021	MARNARDA	5	3
1018	1026	ÅSERAL	4	5
1021	1027	AUDNEDAL	6	5
1026	1029	LINDESNE	7	4
1027	1032	LYNGDAL	11	6
1029	1034	HÆGEBOST	4	7
1032	1037	KVINESDA	10	11
1034	1046	Sirdal	45	4
1037	1101	Eigersun	45	10
1046	1102	Sandnes	41	45
1101	1103	Stavange	69	45
1102	1106	Haugesun	141	41
1103	1111	Sokndal	14	69
1106	1112	Lund	19	141
1111	1114	Bjerkrei	18	14
1112	1119	Hå	36	19
1114	1120	Klepp	20	18
1119	1121	Time	26	36
1120	1122	Gjesdal	27	20
1121	1124	Sola	12	26
1122	1127	Randaber	2	27
1124	1129	Forsand	40	12
1127	1130	STRAND	63	2
1129	1133	Hjelmela	32	40
1130	1134	Suldal	22	63
1133	1135	Sauda	30	32
1134	1141	Finnøy	19	22
1135	1142	Rennesøy	13	30
1141	1144	kvitsøy	6	19
1142	1145	Bokn	9	13
1144	1146	Tysvær	9	6
1145	1149	Karmøy	27	9
1146	1151	Utsira	2	9
1149	1160	Vindafjo	17	27
1151	1201	Bergen	105	2
1160	1211	Etne	27	17
1201	1216	Sveio	5	105
1211	1219	Bømlo	15	27
1216	1221	Stord	66	5
1219	1222	Fitjar	6	15
1221	1223	Tysnes	16	66
1222	1224	Kvinnher	39	6
1223	1227	Jondal	6	16
1224	1228	Odda	30	39
1227	1231	ULLENSVA	9	6
1228	1232	EIDFJORD	13	30
1231	1233	ULVIK	7	9
1232	1234	Granvin	2	13
1233	1235	Voss	38	7
1234	1238	Kvam	34	2
1235	1241	Fusa	18	38
1238	1242	Samnange	9	34
1241	1243	Os	27	18
1242	1244	Austevol	18	9
1243	1245	Sund	13	27
1244	1246	Fjell	19	18
1245	1247	ASKØY	21	13
1246	1251	Vaksdal	11	19
1247	1252	Modalen	5	21
1251	1253	Osterøy	19	11
1252	1256	Meland	5	5
1253	1259	Øygarden	6	19
1256	1260	Radøy	5	5
1259	1263	Lindås	25	6
1260	1264	Austreim	1	5
1263	1265	Fedje	10	25
1264	1266	Masfjord	14	1
1265	1401	Flora	33	10
1266	1411	Gulen	19	14
1401	1412	Solund	11	33
1411	1413	Hyllesta	13	19
1412	1416	Høyanger	24	11
1413	1417	VIK	11	13
1416	1418	Balestra	9	24
1417	1419	LEIKANGE	7	11
1418	1420	SOGNDAL	24	9
1419	1421	AURLAND	26	7
1420	1422	LÆRDAL	35	24
1421	1424	ÅRDAL	22	26
1422	1426	LUSTER	29	35
1424	1428	Askvoll	21	22
1426	1429	Fjaler	11	29
1428	1430	Gaular	10	21
1429	1431	Jølster	8	11
1430	1432	FØRDE	73	10
1431	1433	Nausdal	7	8
1432	1438	Bremange	22	73
1433	1439	VÅGSØY	39	7
1438	1441	SELJE	13	22
1439	1443	EID	58	39
1441	1444	Horninda	6	13
1443	1445	GLOPPEN	24	58
1444	1449	STRYN	33	6
1445	1502	MOLDE	3	24
1449	1504	ÅLESUND	20	33
1502	1505	Kristian	3	3
1504	1511	VANYLVEN	11	20
1505	1514	SANDE (M	6	3
1511	1515	HERØY (M	21	11
1514	1516	ULSTEIN	18	6
1515	1517	HAREID	16	21
1516	1519	VOLDA	11	18
1517	1520	ØRSTA	16	16
1519	1523	ØRSKOG	2	11
1520	1524	NORDDAL	17	16
1523	1525	STRANDA	32	2
1524	1526	STORDAL	2	17
1525	1528	SYKKYLVE	29	32
1526	1529	SKODJE	2	2
1528	1531	SULA	3	29
1529	1532	GISKE	10	2
1531	1534	HARAM	22	3
1532	1535	VESTNES	21	10
1534	1539	RAUMA	25	22
1535	1543	NESSET	10	21
1539	1545	MIDSUND	1	25
1543	1546	SANDØY	2	10
1545	1547	AUKRA	4	1
1546	1548	FRÆNA	14	2
1547	1551	EIDE	1	4
1548	1554	AVERØY	3	14
1551	1557	GJEMNES	1	1
1554	1560	TINGVOLL	8	3
1557	1563	SUNNDAL	15	1
1560	1566	SURNADAL	20	8
1563	1567	RINDAL	7	15
1566	1571	HALSA	10	20
1567	1573	SMØLA	10	7
1571	1576	AURE	14	10
1573	1601	Trondhei	13	10
1576	1612	HEMNE	36	14
1601	1613	SNILLFJO	4	13
1612	1617	HITRA	45	36
1613	1620	FRØYA	34	4
1617	1621	ØRLAND	44	45
1620	1622	AGDENES	13	34
1621	1624	RISSA	43	44
1622	1627	BJUGN	21	13
1624	1630	ÅFJORD	37	43
1627	1632	ROAN	7	21
1630	1633	OSEN	2	37
1632	1634	OPPDAL	33	7
1633	1635	RENNEBU	8	2
1634	1636	MELDAL	19	33
1635	1638	ORKDAL	10	8
1636	1640	RØROS	25	19
1638	1644	HOLTÅLEN	8	10
1640	1648	MIDTRE G	14	25
1644	1653	MELHUS	8	8
1648	1657	SKAUN	3	14
1653	1662	KLÆBU	2	8
1657	1663	MALVIK	4	3
1662	1664	SELBU	17	2
1663	1665	TYDAL	5	4
1664	1702	STEINKJE	15	17
1665	1703	NAMSOS	6	5
1702	1711	MERÅKER	10	15
1703	1714	STJØRDAL	34	6
1711	1717	FROSTA	10	10
1714	1718	LEKSVIK	30	34
1717	1719	LEVANGER	11	10
1718	1721	VERDAL	11	30
1719	1724	VERRAN	8	11
1721	1725	NAMDALSE	2	11
1724	1736	SNÅSA	8	8
1725	1738	LIERNE	11	2
1736	1739	RØYRVIK	2	8
1738	1740	NAMSSKOG	10	11
1739	1742	GRONG	6	2
1740	1743	HØYLANDE	2	10
1742	1744	OVERHALL	2	6
1743	1748	FOSNES	4	2
1744	1749	FLATANGE	4	2
1748	1750	Vikna	26	4
1749	1751	NÆRØY	19	4
1750	1755	LEKA	7	26
1751	1756	Inderøy	14	19
1755	1804	BODØ	11	7
1756	1805	NARVIK	5	14
1804	1811	BINDAL	5	11
1805	1812	SØMNA	25	5
1811	1813	BRØNNØY	47	5
1812	1815	VEGA	21	25
1813	1816	VEVELSTA	8	47
1815	1818	HERØY (N	5	21
1816	1820	ALSTAHAU	12	8
1818	1822	LEIRFJOR	3	5
1820	1824	VEFSN	6	12
1822	1825	GRANE	4	3
1824	1826	HATTFJEL	6	6
1825	1827	DØNNA	2	4
1826	1828	NESNA	7	6
1827	1832	HEMNES	8	2
1828	1833	RANA	4	7
1832	1834	LURØY	6	8
1833	1835	TRÆNA	3	4
1834	1836	RØDØY	3	6
1835	1837	MELØY	29	3
1836	1838	GILDESKÅ	9	3
1837	1839	BEIARN	3	29
1838	1840	SALTDAL	9	9
1839	1841	FAUSKE	4	3
1840	1845	SØRFOLD	5	9
1841	1848	STEIGEN	12	4
1845	1849	HAMARØY	24	5
1848	1850	TYSFJORD	5	12
1849	1851	LØDINGEN	1	24
1850	1852	TJELDSUN	2	5
1851	1853	EVENES	1	1
1852	1854	BALLANGE	2	2
1853	1856	RØST	1	1
1854	1857	VÆRØY	7	2
1856	1865	VÅGAN	5	1
1857	1866	HADSEL	1	7
1859	1867	BØ (Nord	1	#N/A
1860	1868	ØKSNES	1	#N/A
1865	1871	ANDØY	2	5
1866	1901	HARSTAD	1	1
1867	1902	TROMSØ	23	1
1868	1913	SKÅNLAND	1	1
1870	1915	BJARKØY	1	#N/A
1871	1917	IBESTAD	8	2
1874	1919	GRATANGE	5	#N/A
1902	1920	LAVANGEN	7	23
1903	1922	BARDU	17	#N/A
1911	1923	SALANGEN	10	#N/A
1913	1924	MÅLSELV	25	1
1917	1925	SØRREISA	12	8
1919	1926	DYRØY	4	5
1920	1927	TRANØY	2	7
1922	1928	TORSKEN	4	17
1923	1929	BERG	7	10
1924	1931	LENVIK	67	25
1925	1933	BALSFJOR	20	12
1926	1936	KARLSØY	11	4
1927	1938	LYNGEN	13	2
1928	1939	STORFJOR	11	4
1929	1940	KÅFJORD	11	7
1931	1941	SKJERVØY	13	67
1933	1942	NORDREIS	15	20
1936	1943	KVÆNANGE	7	11
1938	2003	VADSØ	6	13
1939	2004	HAMMERFE	3	11
1940	2011	GUOVDAGE	10	11
1941	2012	ALTA	18	13
1942	2014	LOPPA	6	15
1943	2015	HASVIK	6	7
2002	2017	KVALSUND	12	#N/A
2003	2018	MÅSØY	4	6
2004	2019	NORDKAPP	8	3
2011	2020	PORSANGE	11	10
2012	2021	KARASJOH	9	18
2014	2022	LEBESBY	15	6
2015	2023	GAMVIK	3	6
2017	2024	BERLEVÅG	1	12
2018	2025	DEATNU-T	2	4
2019	2028	BÅTSFJOR	1	8
2020				11
2021				9
2022				15
2023				3
2024				1
2025				2
2027				#N/A
2028				1
2030				#N/A

## Sheet: email jo
kommunenr	Kommune	Antall oppdrag	Innbyggere	Oppdrag per 1000		FHQ 28/10 000
101	HALDEN	8	29543	0.27		83
104	MOSS	11	30723	0.36		86
105	SARPSBOR	9	53333	0.17		149
106	FREDRIKS	8	75583	0.11		212			Jo: This is the only data file I only had as a csv in my folder from the incidence data publication
111	HVALER	5	4206	1.19		12			So that must’ve been the one we used.
118	AREMARK	1	1423	0.7		4			Columns are Municipality number and Name of municipality (requesting the mission), Number of missions requested and Number of inhabitants in the municipality (and number of missions per 1000 inhabitants).
119	MARKER	7	3518	1.99		10
121	RØMSKOG	4	688	5.81		2
122	TRØGSTAD	9	5219	1.72		15
123	SPYDEBER	7	5348	1.31		15
124	ASKIM	9	15096	0.6		42
125	EIDSBERG	6	11049	0.54		31
127	SKIPTVET	3	3631	0.83		10
128	RAKKESTA	14	7698	1.82		22
135	RÅDE	4	6987	0.57		20
136	RYGGE	3	14691	0.2		41
137	VÅLER	5	4705	1.06		13
138	HOBØL	5	4911	1.02		14
211	VESTBY	11	15143	0.73		42
213	SKI	24	28970	0.83		81
214	ÅS	23	17284	1.33		48
215	FROGN	28	15154	1.85		42
216	NESODDEN	84	17809	4.72	sjekket	50
217	OPPEGÅRD	9	25520	0.35		71
219	BÆRUM	11	114489	0.1		321
220	ASKER	13	56447	0.23		158
221	AURSKOG	49	14905	3.29	sjekket	42
226	SØRUM	27	16091	1.68		45
227	FET	12	10626	1.13		30
228	RÆLINGEN	2	16170	0.12		45
229	ENEBAKK	21	10487	2		29
231	SKEDSMO	9	49698	0.18		139
233	NITTEDAL	12	21454	0.56		60
234	GJERDRUM	9	6152	1.46		17
235	ULLENSAK	50	31044	1.61		87
236	NES	37	19462	1.9		54
237	EIDSVOLL	52	21621	2.41		61
238	NANNESTA	22	11362	1.94		32
239	HURDAL	16	2657	6.02		7
301	OSLO	34	613285	0.06		1717
402	KONGSVIN	5	17522	0.29		49
403	HAMAR	7	29045	0.24		81
412	RINGSAKE	5	33191	0.15		93
415	LØTEN	1	7477	0.13		21
417	STANGE	7	19190	0.36		54
418	NORD-ODA	9	5141	1.75		14
419	SØR-ODAL	4	7859	0.51		22
420	EIDSKOG	5	6288	0.8		18
423	GRUE	4	5003	0.8		14
425	ÅSNES	1	7606	0.13		21
427	ELVERUM	1	20152	0.05		56			Passerspiss Trysil				Passerspiss krysset mellom Trysil, Åmot og elverum
428	TRYSIL	19	6752	2.81		19			6752	Trysil			6752
429	ÅMOT	1	4337	0.23		12			1390	Engerdal			1390
430	STOR-ELV	7	2678	2.61		7			4337	Åmot			4337
432	RENDALEN	5	1959	2.55		5			2678	Stor-Elv			2678
434	ENGERDAL	6	1390	4.32	sjekket	4			1959	Rendal			1959
436	TOLGA	5	1681	2.97	sjekket	5			20152	Elverum			20152
437	TYNSET	8	5564	1.44		16			29045	Hamar			29045
438	ALVDAL	7	2431	2.88	sjekket	7			7477	Løten			7477
439	FOLLDAL	6	1641	3.66	sjekket	5			7606	Åsnes			7606
441	OS (HEDM	5	2040	2.45		6			4705	Våler			4705
501	LILLEHAM	4	26765	0.15		75			33191	Rimgsaker			33191
502	GJØVIK	6	29202	0.21		82			5095	Øyer			5095
511	DOVRE	17	2742	6.2	sjekket	8			124387			RINGEBU	4561
512	LESJA	15	2195	6.83	sjekket	6						LILLEHAM	26765
513	SKJÅK	17	2307	7.37	sjekket	6						GJØVIK	29202
514	LOM	21	2382	8.82	sjekket	7						STANGE	19190
515	VÅGÅ	16	3739	4.28		10							204105
516	NORD-FRO	16	5830	2.74		16
517	SEL	41	5992	6.84	sjekket	17
519	SØR-FRON	7	3208	2.18		9
520	RINGEBU	9	4561	1.97		13
521	ØYER	5	5095	0.98		14
522	GAUSDAL	10	6160	1.62		17
528	ØSTRE TO	8	14747	0.54		41
529	VESTRE T	8	12928	0.62		36
532	JEVNAKER	13	6483	2.01		18
533	LUNNER	8	8776	0.91		25
534	GRAN	2	13493	0.15		38
536	SØNDRE L	7	5761	1.22		16
538	NORDRE L	12	6768	1.77		19
540	SØR-AURD	15	3154	4.76		9
541	ETNEDAL	5	1408	3.55		4
542	NORD-AUR	22	6428	3.42		18
543	VESTRE S	6	2232	2.69		6
544	ØYSTRE S	15	3174	4.73		9
545	VANG	18	1617	11.13	sjekket	5
602	DRAMMEN	7	64597	0.11		181
604	KONGSBER	12	25479	0.47		71
605	RINGERIK	15	29236	0.51		82
612	HOLE	18	6322	2.85		18
615	FLÅ	6	1034	5.8		3
616	NES	12	4581	2.62		13
617	GOL	36	3452	10.43	sjekket	10
618	HEMSEDAL	37	2228	16.61	sjekket	6
619	ÅL	29	4741	6.12		13
620	HOL	59	4457	13.24		12
621	SIGDAL	13	3535	3.68		10
622	KRØDSHER	7	2186	3.2		6
623	MODUM	8	13116	0.61		37
624	ØVRE EIK	1	17421	0.06		49
625	NEDRE EI	3	23262	0.13		65
626	LIER	7	24177	0.29		68
627	RØYKEN	10	19594	0.51		55
628	HURUM	7	9185	0.76		26
631	FLESBERG	3	2638	1.14		7
632	ROLLAG	4	1383	2.89		4
633	NORE OG	18	2540	7.09		7
701	HORTEN	6	26307	0.23		74
702	HOLMESTR	5	10251	0.49		29
704	TØNSBERG	12	40677	0.3		114
706	SANDEFJO	9	44150	0.2		124
709	LARVIK	20	42947	0.47		120
711	SVELVIK	3	6581	0.46		18
713	SANDE (V	10	8680	1.15		24
714	HOF	1	3048	0.33		9
716	RE	3	8936	0.34		25
719	ANDEBU	8	5448	1.47		15
720	STOKKE	4	11178	0.36		31
722	NØTTERØY	4	20995	0.19		59
723	TJØME	5	4813	1.04		13
728	LARDAL	3	2413	1.24		7
805	PORSGRUN	5	35219	0.14		99
806	SKIEN	1	52509	0.02		147
807	NOTODDEN	5	12469	0.4		35
811	SILJAN	1	2432	0.41		7
814	BAMBLE	8	14106	0.57		39
815	KRAGERØ	34	10710	3.17		30
817	DRANGEDA	17	4126	4.12		12
819	NOME	3	6579	0.46		18
821	BØ (TEL.	5	5766	0.87		16
822	SAUHERAD	1	4314	0.23		12
826	TINN	13	5982	2.17		17
827	HJARTDAL	2	1602	1.25		4
828	SELJORD	9	2959	3.04		8
829	KVITESEI	8	2498	3.2		7
830	NISSEDAL	16	1430	11.19	sjekket	4
831	FYRESDAL	12	1335	8.99		4
833	TOKKE	17	2287	7.43		6
834	VINJE	36	3700	9.73		10
901	RISØR	24	6899	3.48		19
904	GRIMSTAD	9	21301	0.42		60
906	ARENDAL	13	42801	0.3		120
911	GJERSTAD	8	2478	3.23		7
912	VEGÅRSHE	6	1933	3.1		5
914	TVEDESTR	17	6019	2.82		17
919	FROLAND	16	5257	3.04		15
926	LILLESAN	8	9878	0.81		28
928	BIRKENES	7	4828	1.45		14
929	ÅMLI	10	1825	5.48		5
935	IVELAND	2	1298	1.54		4
937	EVJE OG	9	3496	2.57		10
938	BYGLAND	6	1219	4.92		3
940	VALLE	9	1293	6.96		4
941	BYKLE	11	970	11.34		3
1001	KRISTIAN	12	83243	0.14		233
1002	MANDAL	18	15149	1.19		42
1003	FARSUND	18	9433	1.91		26
1004	FLEKKEFJ	29	9046	3.21		25
1014	VENNESLA	7	13583	0.52		38
1017	SONGDALE	3	6165	0.49		17
1018	SØGNE	5	10855	0.46		30
1021	MARNARDA	5	2286	2.19		6
1026	ÅSERAL	4	912	4.39		3
1027	AUDNEDAL	6	1689	3.55		5
1029	LINDESNE	7	4753	1.47		13
1032	LYNGDAL	11	7895	1.39		22
1034	HÆGEBOST	4	1665	2.4		5
1037	KVINESDA	10	5834	1.71		16
1046	Sirdal	45	1555	28.94	sjekker	4
1101	Eigersun	45	14475	3.11	sjekket	41
1102	Sandnes	41	67814	0.6		190
1103	Stavange	69	127506	0.54		357
1106	Haugesun	141	35099	4.02		98
1111	Sokndal	14	3257	4.3		9
1112	Lund	19	3183	5.97		9
1114	Bjerkrei	18	2739	6.57		8
1119	Hå	36	17244	2.09		48
1120	Klepp	20	17746	1.13		50
1121	Time	26	16769	1.55		47
1122	Gjesdal	27	10778	2.51		30
1124	Sola	12	23877	0.5		67
1127	Randaber	2	10265	0.19		29
1129	Forsand	40	1190	33.61	Sjekket	3
1130	STRAND	63	11533	5.46		32
1133	Hjelmela	32	2807	11.4		8
1134	Suldal	22	3845	5.72		11
1135	Sauda	30	4754	6.31		13
1141	Finnøy	19	2955	6.43		8
1142	Rennesøy	13	4388	2.96		12
1144	kvitsøy	6	519	11.56		1
1145	Bokn	9	851	10.58		2
1146	Tysvær	9	10320	0.87		29
1149	Karmøy	27	40536	0.67		114
1151	Utsira	2	218	9.17		1
1160	Vindafjo	17	8447	2.01		24
1201	Bergen	105	263762	0.4		739
1211	Etne	27	3963	6.81		11
1216	Sveio	5	5228	0.96		15
1219	Bømlo	15	11503	1.3		32
1221	Stord	66	17957	3.68		50
1222	Fitjar	6	2944	2.04		8
1223	Tysnes	16	2766	5.78		8
1224	Kvinnher	39	13318	2.93		37
1227	Jondal	6	1050	5.71		3
1228	Odda	30	6946	4.32		19
1231	ULLENSVA	9	3417	2.63		10
1232	EIDFJORD	13	957	13.58		3
1233	ULVIK	7	1112	6.29		3
1234	Granvin	2	923	2.17		3
1235	Voss	38	13978	2.72		39
1238	Kvam	34	8522	3.99		24
1241	Fusa	18	3811	4.72		11
1242	Samnange	9	2417	3.72		7
1243	Os	27	17726	1.52		50
1244	Austevol	18	4792	3.76		13
1245	Sund	13	6409	2.03		18
1246	Fjell	19	22720	0.84		64
1247	ASKØY	21	26210	0.8		73
1251	Vaksdal	11	4138	2.66		12
1252	Modalen	5	370	13.51		1
1253	Osterøy	19	7521	2.53		21
1256	Meland	5	7036	0.71		20
1259	Øygarden	6	4419	1.36		12
1260	Radøy	5	4952	1.01		14
1263	Lindås	25	14668	1.7		41
1264	Austreim	1	2776	0.36		8
1265	Fedje	10	576	17.36		2
1266	Masfjord	14	1683	8.32		5
1401	Flora	33	11654	2.83		33
1411	Gulen	19	2310	8.23		6
1412	Solund	11	851	12.93		2
1413	Hyllesta	13	1461	8.9		4
1416	Høyanger	24	4216	5.69		12
1417	VIK	11	2748	4		8
1418	Balestra	9	1338	6.73		4
1419	LEIKANGE	7	2236	3.13		6
1420	SOGNDAL	24	7348	3.27		21
1421	AURLAND	26	1712	15.19	sjekket	5
1422	LÆRDAL	35	2205	15.87		6
1424	ÅRDAL	22	5572	3.95		16
1426	LUSTER	29	5026	5.77		14
1428	Askvoll	21	3010	6.98		8
1429	Fjaler	11	2832	3.88		8
1430	Gaular	10	2848	3.51		8
1431	Jølster	8	3052	2.62		9
1432	FØRDE	73	12307	5.93		34
1433	Nausdal	7	2710	2.58		8
1438	Bremange	22	3891	5.65		11
1439	VÅGSØY	39	6129	6.36		17
1441	SELJE	13	2831	4.59		8
1443	EID	58	5950	9.75		17
1444	Horninda	6	1220	4.92		3
1445	GLOPPEN	24	5679	4.23		16
1449	STRYN	33	7065	4.67		20
1502	MOLDE	3	25488	0.12		71
1504	ÅLESUND	20	44416	0.45		124
1505	Kristian	3	23813	0.13		67
1511	VANYLVEN	11	3388	3.25		9
1514	SANDE (M	6	2588	2.32		7
1515	HERØY (M	21	8727	2.41		24
1516	ULSTEIN	18	7828	2.3		22
1517	HAREID	16	5000	3.2		14
1519	VOLDA	11	8693	1.27		24
1520	ØRSTA	16	10398	1.54		29
1523	ØRSKOG	2	2202	0.91		6
1524	NORDDAL	17	1738	9.78		5
1525	STRANDA	32	4602	6.95		13
1526	STORDAL	2	1026	1.95		3
1528	SYKKYLVE	29	7664	3.78		21
1529	SKODJE	2	4184	0.48		12
1531	SULA	3	8256	0.36		23
1532	GISKE	10	7312	1.37		20
1534	HARAM	22	8973	2.45		25
1535	VESTNES	21	6539	3.21		18
1539	RAUMA	25	7428	3.37		21
1543	NESSET	10	3004	3.33		8
1545	MIDSUND	1	1988	0.5		6
1546	SANDØY	2	1315	1.52		4
1547	AUKRA	4	3289	1.22		9
1548	FRÆNA	14	9484	1.48		27
1551	EIDE	1	3442	0.29		10
1554	AVERØY	3	5593	0.54		16
1557	GJEMNES	1	2579	0.39		7
1560	TINGVOLL	8	3101	2.58		9
1563	SUNNDAL	15	7196	2.08		20
1566	SURNADAL	20	5952	3.36		17
1567	RINDAL	7	2088	3.35		6
1571	HALSA	10	1641	6.09		5
1573	SMØLA	10	2182	4.58		6
1576	AURE	14	3511	3.99		10
1601	Trondhei	13	176348	0.07		494
1612	HEMNE	36	4221	8.53		12
1613	SNILLFJO	4	981	4.08		3
1617	HITRA	45	4399	10.23		12
1620	FRØYA	34	4369	7.78		12
1621	ØRLAND	44	5119	8.6		14
1622	AGDENES	13	1715	7.58		5
1624	RISSA	43	6543	6.57		18
1627	BJUGN	21	4584	4.58		13
1630	ÅFJORD	37	3257	11.36		9
1632	ROAN	7	987	7.09		3
1633	OSEN	2	1020	1.96		3
1634	OPPDAL	33	6755	4.89		19
1635	RENNEBU	8	2569	3.11		7
1636	MELDAL	19	3924	4.84		11
1638	ORKDAL	10	11429	0.87		32
1640	RØROS	25	5604	4.46		16
1644	HOLTÅLEN	8	2013	3.97		6
1648	MIDTRE G	14	6153	2.28		17
1653	MELHUS	8	15392	0.52		43
1657	SKAUN	3	6941	0.43		19
1662	KLÆBU	2	5930	0.34		17
1663	MALVIK	4	12785	0.31		36
1664	SELBU	17	4042	4.21		11
1665	TYDAL	5	870	5.75		2
1702	STEINKJE	15	21303	0.7		60
1703	NAMSOS	6	12953	0.46		36
1711	MERÅKER	10	2513	3.98		7
1714	STJØRDAL	34	22058	1.54		62
1717	FROSTA	10	2618	3.82		7
1718	LEKSVIK	30	3527	8.51		10
1719	LEVANGER	11	18922	0.58		53
1721	VERDAL	11	14387	0.76		40
1724	VERRAN	8	2705	2.96		8
1725	NAMDALSE	2	1694	1.18		5
1736	SNÅSA	8	2164	3.7		6
1738	LIERNE	11	1410	7.8		4
1739	RØYRVIK	2	494	4.05		1
1740	NAMSSKOG	10	916	10.92		3
1742	GRONG	6	2409	2.49		7
1743	HØYLANDE	2	1264	1.58		4
1744	OVERHALL	2	3679	0.54		10
1748	FOSNES	4	668	5.99		2
1749	FLATANGE	4	1141	3.51		3
1750	Vikna	26	4241	6.13		12
1751	NÆRØY	19	5069	3.75		14
1755	LEKA	7	573	12.22		2
1756	Inderøy	14	6682	2.1		19
1804	BODØ	11	48422	0.23		136
1805	NARVIK	5	18473	0.27		52
1811	BINDAL	5	1562	3.2		4
1812	SØMNA	25	2038	12.27	sjekket	6
1813	BRØNNØY	47	7778	6.04		22
1815	VEGA	21	1256	16.72	skeket	4
1816	VEVELSTA	8	511	15.66		1
1818	HERØY (N	5	1711	2.92		5
1820	ALSTAHAU	12	7372	1.63		21
1822	LEIRFJOR	3	2107	1.42		6
1824	VEFSN	6	13258	0.45		37
1825	GRANE	4	1455	2.75	sjekket	4
1826	HATTFJEL	6	1456	4.12		4
1827	DØNNA	2	1433	1.4		4
1828	NESNA	7	1813	3.86		5
1832	HEMNES	8	4585	1.74		13
1833	RANA	4	25652	0.16		72
1834	LURØY	6	1937	3.1		5
1835	TRÆNA	3	497	6.04		1
1836	RØDØY	3	1320	2.27		4
1837	MELØY	29	6657	4.36		19
1838	GILDESKÅ	9	2000	4.5		6
1839	BEIARN	3	1097	2.73		3
1840	SALTDAL	9	4710	1.91		13
1841	FAUSKE	4	9513	0.42		27
1845	SØRFOLD	5	2003	2.5		6
1848	STEIGEN	12	2609	4.6		7
1849	HAMARØY	24	1783	13.46	sjekket	5
1850	TYSFJORD	5	1956	2.56		5
1851	LØDINGEN	1	2179	0.46		6
1852	TJELDSUN	2	1284	1.56		4
1853	EVENES	1	1359	0.74		4
1854	BALLANGE	2	2616	0.76		7
1856	RØST	1	595	1.68		2
1857	VÆRØY	7	751	9.32		2
1865	VÅGAN	5	9086	0.55		25
1866	HADSEL	1	7937	0.13		22
1867	BØ (Nord	1	2720	0.37		8
1868	ØKSNES	1	4467	0.22		13
1871	ANDØY	2	5032	0.4		14
1901	HARSTAD	1	23640	0.04		66
1902	TROMSØ	23	69116	0.33		194
1913	SKÅNLAND	1	2972	0.34		8
1915	BJARKØY	1	455	2.2		1
1917	IBESTAD	8	1410	5.67		4
1919	GRATANGE	5	1136	4.4		3
1920	LAVANGEN	7	1016	6.89		3
1922	BARDU	17	3875	4.39		11
1923	SALANGEN	10	2214	4.52		6
1924	MÅLSELV	25	6599	3.79		18
1925	SØRREISA	12	3381	3.55		9
1926	DYRØY	4	1188	3.37		3
1927	TRANØY	2	1524	1.31		4
1928	TORSKEN	4	892	4.48		2
1929	BERG	7	887	7.89		2
1931	LENVIK	67	11345	5.91		32
1933	BALSFJOR	20	5502	3.64		15
1936	KARLSØY	11	2355	4.67		7
1938	LYNGEN	13	3028	4.29		8
1939	STORFJOR	11	1909	5.76		5
1940	KÅFJORD	11	2210	4.98		6
1941	SKJERVØY	13	2880	4.51		8
1942	NORDREIS	15	4807	3.12		13
1943	KVÆNANGE	7	1441	4.86		4
2003	VADSØ	6	6125	0.98		17
2004	HAMMERFE	3	9934	0.3		28
2011	GUOVDAGE	10	2927	3.42		8
2012	ALTA	18	19282	0.93		54
2014	LOPPA	6	1087	5.52		3
2015	HASVIK	6	995	6.03		3
2017	KVALSUND	12	1010	11.88		3
2018	MÅSØY	4	1243	3.22		3
2019	NORDKAPP	8	3228	2.48		9
2020	PORSANGE	11	3946	2.79		11
2021	KARASJOH	9	2763	3.26		8
2022	LEBESBY	15	1356	11.06		4
2023	GAMVIK	3	1008	2.98		3
2024	BERLEVÅG	1	1015	0.99		3
2025	DEATNU-T	2	2896	0.69		8
2028	BÅTSFJOR	1	2089	0.48		6
						13745

## Sheet: results99and100%
Municipality	Long	Lat	100%15min	99%45min	100%45min	99%15min
101	11.3972	59.1217	0	0	0	0
104	10.6638	59.4406	0	0	0	0
105	11.1213	59.2764	1	0	0	1
106	10.9447	59.2242	0	0	0	0
111	10.9567	59.0677	0	0	0	0
118	11.6954	59.2216	0	0	0	0
119	11.652	59.489	0	0	0	0
121	11.8124	59.7394	1	0	0	1
122	11.3228	59.6575	0	0	0	0
123	11.0832	59.6146	0	0	0	0
124	11.1682	59.5868	0	0	0	0
125	11.3356	59.5484	0	0	0	0
127	11.1608	59.4782	0	0	0	0
128	11.3624	59.4077	0	0	0	0
135	10.8382	59.3325	0	0	0	0
136	10.6998	59.3914	0	0	0	0
137	10.8733	59.4678	0	0	0	0
138	10.9695	59.6259	0	0	0	0
211	10.7184	59.5616	0	0	0	0
213	10.8512	59.7363	0	0	0	0
214	10.7867	59.6866	0	0	0	0
215	10.6502	59.6752	0	0	0	0
216	10.6513	59.8199	0	0	0	0
217	10.8039	59.796	0	0	0	0
219	10.551	59.9179	0	0	0	0
220	10.4559	59.8321	0	0	0	0
221	11.5011	59.852	0	0	0	0
226	11.2114	60.0049	0	0	0	0
227	11.1751	59.9177	0	0	0	1
228	11.0582	59.9264	0	0	0	0
229	11.0957	59.7741	1	0	0	0
230	10.9656	59.9284	0	0	0	0
231	11.03	59.9751	0	0	0	0
233	10.8882	60.0433	0	0	0	0
234	11.0243	60.078	0	0	0	0
235	11.177	60.1355	0	0	0	0
236	11.4309	60.1311	0	0	0	0
237	11.212	60.3128	0	0	0	0
238	11.0258	60.2169	1	0	0	0
239	11.0286	60.4282	0	0	0	0
301	10.7808	59.9163	0	0	0	0
402	12.047	60.2039	0	0	0	0
403	11.0958	60.8114	0	0	0	0
412	10.8615	60.9022	0	0	0	0
415	11.3453	60.8218	0	0	0	0
417	11.2109	60.7254	0	0	0	0
418	11.5805	60.4184	0	0	0	0
419	11.7136	60.2404	0	0	0	0
420	12.1307	59.9832	0	0	0	0
423	12.0881	60.4529	1	0	0	1
425	12.0463	60.6155	0	0	0	0
426	11.8466	60.7003	0	0	0	0
427	11.6016	60.892	1	0	0	1
428	12.2702	61.2963	1	0	0	1
429	11.409	61.1595	0	0	0	0
430	10.9985	61.5569	1	0	0	1
432	11.1396	61.8082	0	0	0	0
434	11.9501	61.8479	1	0	0	0
436	11.0113	62.3927	1	0	0	0
437	10.732	62.2886	0	0	0	0
438	10.6165	62.12	1	0	1	1
439	9.99518	62.1398	0	0	0	0
441	11.2345	62.4865	0	0	0	0
501	10.4545	61.1186	0	0	0	0
502	10.6263	60.823	1	0	0	1
511	9.19296	62.0311	1	0	0	1
512	8.73079	62.1485	0	1	0	0
513	8.25685	61.8892	0	0	0	1
514	8.59094	61.8291	1	0	0	0
515	9.11835	61.8593	0	0	0	0
516	9.69969	61.6058	0	0	0	0
517	9.46125	61.7694	0	0	0	0
519	9.92239	61.5563	0	0	0	0
520	10.1649	61.4969	1	0	0	1
521	10.3828	61.2747	0	0	0	0
522	10.1735	61.2368	0	0	0	0
528	10.8438	60.6685	0	0	0	0
529	10.6265	60.6946	0	0	0	0
532	10.4022	60.2497	0	0	0	0
533	10.6374	60.2649	0	0	0	1
534	10.522	60.3972	0	0	0	0
536	10.3237	60.7106	0	0	0	0
538	10.0561	60.8742	0	0	0	0
540	9.64493	60.736	1	0	0	0
541	9.62596	60.9336	0	0	0	0
542	9.27392	60.9688	0	0	0	1
543	8.9933	61.0749	1	0	0	0
544	9.05085	61.1445	0	0	0	0
545	8.63376	61.1524	0	0	0	0
602	10.1829	59.7331	0	0	0	0
604	9.68216	59.6409	0	0	0	0
605	10.209	60.1894	0	0	0	0
612	10.2661	60.0739	0	1	0	0
615	9.49131	60.4148	0	0	0	0
616	9.10581	60.5635	0	0	0	0
617	8.93778	60.7066	0	0	0	0
618	8.57231	60.8583	0	0	0	0
619	8.56854	60.6445	1	0	0	1
620	8.23705	60.5526	0	0	0	0
621	9.56107	60.0855	0	0	0	0
622	9.69913	60.1639	1	0	0	0
623	9.95077	59.9416	0	0	0	0
624	9.87995	59.7645	0	0	0	0
625	10.0263	59.7562	0	0	0	0
626	10.2649	59.8041	0	0	1	0
627	10.4332	59.7455	0	0	0	1
628	10.5297	59.6131	0	0	0	0
631	9.53942	59.8373	0	0	0	0
632	9.21576	60.0179	1	0	0	1
633	8.87941	60.2633	0	0	0	0
701	10.4547	59.4029	0	0	0	0
702	10.2806	59.4947	0	0	0	0
704	10.4364	59.2803	0	0	0	0
706	10.2234	59.131	1	0	0	1
709	10.0384	59.0536	0	0	0	0
711	10.3888	59.6145	0	0	0	0
713	10.2403	59.5956	1	0	0	0
714	10.0869	59.5353	0	0	0	0
716	10.2689	59.39	0	0	0	0
719	10.1428	59.2869	0	0	0	0
720	10.3064	59.2361	0	0	0	0
722	10.4177	59.2238	0	0	0	0
723	10.4074	59.1165	0	0	0	0
728	9.93845	59.3816	0	0	0	0
805	9.6742	59.1153	0	0	0	0
806	9.59357	59.1979	0	0	0	0
807	9.23009	59.5807	0	0	0	1
811	9.71709	59.2781	0	0	0	0
814	9.67328	59.0269	0	0	0	0
815	9.38081	58.8784	0	0	0	0
817	9.04973	59.0689	0	0	0	1
819	9.19459	59.2886	0	0	0	0
821	9.05368	59.4179	0	0	0	0
822	9.23576	59.4139	1	0	0	0
826	8.69992	59.922	0	0	0	0
827	8.82498	59.6431	0	0	0	0
828	8.60312	59.5086	0	0	0	0
829	8.47297	59.3977	0	0	0	0
830	8.53323	59.0446	0	0	0	0
831	8.09382	59.2017	1	0	0	0
833	8.04143	59.4516	1	0	0	1
834	7.93284	59.6613	0	0	0	0
901	9.18766	58.7202	0	0	0	0
904	8.59381	58.3495	0	0	0	0
906	8.77412	58.4645	0	0	0	0
911	9.04556	58.852	1	0	0	1
912	8.8453	58.741	0	0	0	0
914	8.95725	58.6265	0	0	0	0
919	8.60231	58.5269	0	0	0	0
926	8.34615	58.2337	0	0	0	0
928	8.22143	58.3552	1	0	0	1
929	8.47902	58.7586	0	0	0	0
935	7.94963	58.4275	0	0	0	0
937	7.80168	58.579	0	0	0	0
938	7.78396	58.7831	0	0	0	0
940	7.52483	59.1639	0	0	1	0
941	7.36324	59.478	1	0	0	0
1001	8.00519	58.1503	0	0	0	0
1002	7.47	58.0372	0	0	0	0
1003	6.72902	58.0998	0	0	0	0
1004	6.6606	58.3108	0	0	0	0
1014	7.93483	58.2774	0	0	0	0
1017	7.80554	58.1806	0	0	0	0
1018	7.7995	58.0861	0	0	0	0
1021	7.53886	58.242	0	0	0	0
1026	7.43782	58.6306	1	0	0	1
1027	7.38214	58.3519	0	0	0	0
1029	7.27081	58.0847	1	0	0	1
1032	7.07286	58.1428	0	0	0	0
1034	7.21151	58.431	0	0	0	0
1037	6.94959	58.3405	0	0	0	0
1046	6.75294	58.7162	0	1	0	0
1101	6.00163	58.4571	0	0	0	0
1102	5.75525	58.8541	0	0	0	1
1103	5.70868	58.9573	0	0	0	0
1106	5.2866	59.4173	1	0	0	0
1111	6.29864	58.3447	0	0	0	0
1112	6.51516	58.4726	1	0	0	1
1114	6.08484	58.6188	0	0	0	0
1119	5.67028	58.6209	0	0	0	0
1120	5.63499	58.771	0	0	0	0
1121	5.69198	58.7362	0	0	0	0
1122	5.9094	58.7781	0	0	0	0
1124	5.63157	58.9031	1	0	0	0
1127	5.62625	58.9983	0	0	0	0
1129	6.1361	58.908	0	0	0	0
1130	5.99986	59.0416	0	0	0	0
1133	6.16712	59.2074	0	0	0	0
1134	6.30565	59.4575	1	0	0	1
1135	6.35482	59.6518	0	0	0	0
1141	5.86427	59.1772	0	0	0	0
1142	5.69003	59.0865	0	0	0	0
1144	5.41076	59.0627	0	0	0	0
1145	5.44696	59.2202	0	0	0	1
1146	5.4876	59.3937	0	0	0	0
1149	5.26557	59.2958	0	0	0	0
1151	4.8895	59.3023	0	0	0	0
1160	5.75119	59.5548	0	0	0	0
1201	5.32083	60.3697	1	0	0	1
1211	5.9638	59.6912	0	0	0	0
1216	5.3858	59.5761	0	0	0	0
1219	5.22887	59.7554	0	0	0	0
1221	5.47553	59.7825	0	0	0	1
1222	5.32392	59.9033	0	0	0	0
1223	5.54451	60.0131	1	0	0	0
1224	5.83094	59.8902	0	0	0	0
1227	6.26487	60.2796	0	0	1	0
1228	6.57132	60.0438	0	0	0	0
1231	6.64614	60.3288	1	0	0	1
1232	7.09047	60.4543	0	0	0	0
1233	6.93039	60.5668	0	0	0	1
1234	6.70277	60.5327	1	0	0	0
1235	6.42883	60.6525	0	0	0	0
1238	6.17332	60.355	0	0	0	0
1241	5.70214	60.2054	0	0	0	0
1242	5.7405	60.3864	0	0	0	0
1243	5.43976	60.1878	0	0	0	0
1244	5.19683	60.0599	0	0	0	0
1245	5.08269	60.2278	0	0	0	0
1246	5.07651	60.3639	0	0	0	0
1247	5.1715	60.4417	0	0	0	0
1251	5.77958	60.5646	0	0	0	0
1252	5.87205	60.8332	0	0	0	0
1253	5.49119	60.5196	0	0	0	0
1256	5.18116	60.5353	0	0	0	0
1259	4.8855	60.5397	0	0	0	0
1260	5.04524	60.6559	0	0	0	0
1263	5.27128	60.6266	0	0	0	0
1264	4.93878	60.7838	0	0	0	0
1265	4.7208	60.7777	0	0	0	0
1266	5.35317	60.8373	1	0	0	0
1401	5.09309	61.5928	1	0	0	1
1411	5.13702	60.96	1	0	0	1
1412	4.81014	61.091	0	0	0	0
1413	5.27661	61.1798	0	1	0	0
1416	5.93942	61.1887	0	0	0	0
1417	6.61308	61.0881	0	0	0	0
1418	6.50015	61.2019	0	0	0	0
1419	6.83141	61.1877	1	0	0	1
1420	7.10091	61.2267	0	0	0	0
1421	7.16569	60.8918	0	0	0	0
1422	7.55993	61.0858	1	0	0	1
1424	7.76257	61.2824	0	0	0	0
1426	7.3094	61.4003	0	0	0	0
1428	5.06136	61.3603	0	0	0	0
1429	5.32589	61.3284	0	0	0	0
1430	5.81097	61.3485	1	0	0	0
1431	6.26116	61.5261	0	0	0	0
1432	5.87892	61.4537	0	0	0	1
1433	5.71194	61.5203	0	0	0	0
1438	5.17119	61.8032	0	0	0	0
1439	5.15366	61.9468	0	0	0	0
1441	5.32054	62.0585	0	0	0	0
1443	5.94979	61.9153	0	0	0	0
1444	6.54219	61.9771	1	0	0	0
1445	6.23852	61.7613	0	0	0	1
1449	6.72587	61.8773	0	0	0	0
1502	7.25349	62.7467	1	0	0	0
1504	6.29262	62.462	0	0	0	0
1505	7.76423	63.1051	0	0	0	0
1511	5.61438	62.0986	1	0	0	1
1514	5.55851	62.2256	0	0	0	0
1515	5.67415	62.3227	0	0	0	0
1516	5.85383	62.3325	0	0	0	0
1517	6.01947	62.364	0	0	0	0
1519	6.07286	62.1398	0	0	0	0
1520	6.15913	62.2084	0	0	0	0
1523	6.82782	62.4783	1	0	0	0
1524	7.27858	62.2826	0	0	0	0
1525	6.9403	62.2633	0	0	0	0
1526	7.00774	62.387	0	0	0	0
1528	6.58023	62.3801	0	0	0	1
1529	6.66313	62.501	0	0	0	0
1531	6.24427	62.4339	0	0	0	0
1532	6.09217	62.5188	1	0	0	0
1534	6.43008	62.5852	0	0	0	0
1535	7.03189	62.6043	0	0	0	0
1539	7.65136	62.5635	0	0	0	0
1543	8.05748	62.7585	0	0	1	1
1545	6.70208	62.6917	0	0	0	0
1546	6.46974	62.7732	0	0	0	0
1547	6.90741	62.802	0	0	0	0
1548	7.1089	62.8716	0	0	0	1
1551	7.40492	62.932	0	0	0	0
1554	7.56672	63.04	0	0	0	0
1557	7.81761	62.9161	1	0	0	0
1560	8.14879	62.9543	0	0	0	0
1563	8.59649	62.6836	0	0	0	0
1566	8.68466	62.9657	1	0	0	0
1567	9.24785	63.0679	0	0	0	0
1571	8.40116	63.1102	0	0	0	1
1573	8.00845	63.4238	0	0	0	0
1576	8.4	63.2592	1	0	0	0
1601	10.3986	63.3988	0	0	0	0
1612	9.06043	63.2968	0	0	0	0
1613	9.34654	63.4308	0	0	0	0
1617	8.92081	63.5968	1	0	0	1
1620	8.72101	63.7475	0	0	0	0
1621	9.65076	63.6983	0	0	0	0
1622	9.76226	63.5348	1	0	0	0
1624	10.0009	63.6029	0	0	0	0
1627	9.80131	63.7955	0	0	0	1
1630	10.1821	63.9831	0	0	0	0
1632	10.2807	64.1852	1	0	0	0
1633	10.5039	64.3088	0	0	0	0
1634	9.65343	62.5957	0	0	0	0
1635	9.94551	62.8262	1	0	0	1
1636	9.68759	63.0793	0	0	0	1
1638	9.81692	63.2763	0	0	0	0
1640	11.4345	62.5898	0	0	0	1
1644	11.2458	62.859	0	0	0	0
1648	10.3688	62.9777	0	0	0	0
1653	10.2536	63.2246	0	0	0	0
1657	10.0962	63.302	0	0	0	0
1662	10.4632	63.301	0	0	0	0
1663	10.7025	63.4251	1	0	0	0
1664	11.0432	63.2283	0	0	0	0
1665	11.6607	63.0265	1	0	0	0
1702	11.5109	64.0229	0	0	0	1
1703	11.4812	64.4665	1	0	0	0
1711	11.7527	63.4128	1	0	0	0
1714	10.9585	63.4731	0	0	0	1
1717	10.752	63.5917	0	0	0	0
1718	10.4848	63.6395	0	0	0	0
1719	11.2431	63.718	0	0	0	0
1721	11.5408	63.7921	1	1	0	0
1724	11.1538	64.0351	0	0	0	0
1725	11.2135	64.2817	0	0	1	0
1736	12.369	64.2386	0	0	0	0
1738	13.6999	64.3706	1	0	0	0
1739	13.5486	64.8624	0	0	0	0
1740	13.0571	64.8597	1	0	0	0
1742	12.3417	64.4855	1	0	0	1
1743	12.2994	64.658	0	0	0	0
1744	11.8933	64.4829	0	0	0	0
1748	11.3245	64.6548	0	0	0	1
1749	10.8546	64.4866	0	0	0	0
1750	11.1994	64.8756	0	0	0	0
1751	11.5754	64.8646	0	0	0	0
1755	11.6982	65.0831	1	0	0	0
1756	11.2508	63.8794	0	0	0	0
1804	14.5127	67.287	0	0	0	0
1805	17.4395	68.4376	0	0	0	0
1811	12.2752	65.1106	0	0	0	0
1812	12.1855	65.3291	0	0	0	1
1813	12.2628	65.4641	1	0	0	0
1815	11.9557	65.6782	0	0	0	0
1816	12.456	65.6974	0	0	0	0
1818	12.2629	65.9818	0	0	0	0
1820	12.577	65.9916	1	0	0	1
1822	12.917	66.0727	0	0	0	0
1824	13.2258	65.8604	0	0	0	0
1825	13.4192	65.5068	1	0	0	0
1826	14.0361	65.5798	0	0	0	0
1827	12.5482	66.1378	0	0	0	0
1828	13.0148	66.2047	0	0	0	0
1832	13.7703	66.1262	1	1	0	1
1833	14.1599	66.3239	0	0	0	0
1834	12.8018	66.4121	1	0	0	1
1835	12.1199	66.5156	0	0	0	0
1836	13.1987	66.6307	0	0	1	0
1837	13.6854	66.8293	0	0	0	0
1838	14.0588	67.0654	1	0	0	1
1839	14.6956	66.9646	0	0	0	0
1840	15.3828	67.056	0	0	0	0
1841	15.4179	67.2619	1	0	0	1
1845	15.6125	67.436	0	0	0	0
1848	15.0536	67.8176	1	0	0	0
1849	15.6535	68.0646	0	0	0	1
1850	16.2414	68.094	1	0	0	0
1851	15.903	68.4008	0	1	0	0
1852	16.428	68.5286	1	0	1	1
1853	16.8937	68.4978	0	0	0	0
1854	16.7858	68.3498	0	0	0	0
1856	12.1069	67.5165	0	0	0	0
1857	12.6963	67.6646	1	0	0	0
1859	13.2723	68.0872	1	0	0	1
1860	13.6664	68.1554	0	0	0	0
1865	14.5042	68.2416	1	0	0	1
1866	14.8986	68.5448	0	0	0	0
1867	14.5261	68.671	1	0	0	0
1868	15.1258	68.9115	1	0	0	0
1870	15.3974	68.6953	0	0	0	1
1871	15.9797	69.2179	1	0	0	1
1874	13.0494	67.9115	0	0	0	0
1902	18.9477	69.6634	1	0	0	1
1903	16.5332	68.7855	0	0	0	0
1911	16.1463	68.7553	0	0	0	0
1913	16.7653	68.6114	0	0	0	0
1917	17.1464	68.8169	0	0	0	0
1919	17.5266	68.7019	1	0	0	1
1920	17.8102	68.7502	0	0	0	0
1922	18.3681	68.8662	0	0	0	0
1923	17.8398	68.8866	1	0	0	0
1924	18.6901	69.0923	0	0	0	1
1925	18.1358	69.1472	0	0	0	0
1926	17.6705	69.072	0	0	0	0
1927	17.4223	69.1456	0	0	0	0
1928	17.0649	69.3259	0	0	0	0
1929	17.4087	69.4758	1	0	0	0
1931	18.0094	69.2902	0	0	0	1
1933	19.1971	69.2776	1	0	0	0
1936	19.633	70.025	1	0	0	0
1938	20.1534	69.638	0	0	0	0
1939	20.0834	69.3151	0	0	0	0
1940	20.6347	69.55	1	0	0	1
1941	20.9166	70.0398	1	0	0	0
1942	21.0317	69.7817	0	0	0	0
1943	21.9854	69.916	1	1	0	0
2002	31.0918	70.3629	1	0	0	0
2003	29.7185	70.0841	1	0	0	1
2004	23.6798	70.6637	1	0	0	1
2011	23.1655	69.0726	1	0	0	0
2012	23.287	69.9708	1	0	0	1
2014	22.1824	70.2434	1	0	1	0
2015	22.1647	70.552	0	0	0	0
2017	24.0978	70.5083	0	0	0	0
2018	24.6111	70.9852	1	0	0	0
2019	25.9382	70.9943	1	0	0	1
2020	25.0279	70.113	1	0	0	1
2021	25.5084	69.4658	1	0	0	0
2022	27.2469	70.866	1	0	0	0
2023	27.9487	71.0076	0	0	0	0
2024	29.0995	70.8539	0	0	0	1
2025	28.1324	70.2386	1	0	1	1
2027	28.7031	70.1514	0	0	0	0
2028	29.7179	70.6335	1	0	0	0
2030	29.9933	69.6896	1	0	0	1
